# Supplementary material for: catena-Poly[silver(I)-bis­[μ-bis­(diphenyl­phosphino)methane-κ2 P:P′]-μ-thio­cyanato-κ2 S:S-silver(I)-μ-thio­cyanato-κ2 S:N]
Source: Acta Crystallogr Sect E Struct Rep Online. 2010 Sep 11;66(Pt 10):m1237–8. doi: 10.1107/S1600536810035622 (PMC2983356; doi:10.1107/S1600536810035622)
Supplement: Supplementary file 1 [file e-66-m1237-sup1.cif]

##############################################################################
###                                                                        ###
###        Electronic paper (Acta Crystallographica Section E)             ###
###                                                                        ###
##############################################################################
#                                                                            #
# This CIF contains the data in a paper accepted for publication in Acta     #
# Crystallographica Section E. It conforms to the requirements of Notes      #
# for Authors for Section E, and has been peer reviewed under the auspices   #
# of the IUCr Commission on Journals.                                        #
#                                                                            #
# Full details of the Crystallographic Information File format               #
# are given in the paper "The Crystallographic Information File (CIF):       #
# a New Standard Archive File for Crystallography" by S. R. Hall, F. H.      #
# Allen and I. D. Brown [Acta Cryst. (1991), A47, 655-685].                  #
#                                                                            #
# The current version of the core CIF dictionary is obtainable from          #
# ftp://ftp.iucr.org/pub/cif_core.dic. The current version number is 2.4.    #
#                                                                            #
# Software is freely available for graphical display of the structure(s) in  #
# this CIF.  For information consult the CIF home page http://www.iucr.org/  #
# cif/home.html                                                              #
#                                                                            #
# This file may be used for bona fide research purposes within the           #
# scientific community so long as proper attribution is given to the journal # 
# article from which it was obtained.                                        #
#                                                                            #
##############################################################################
                                             
data_global
_audit_creation_method     SHELXL-97
_journal_date_recd_electronic     2010-08-24
_journal_date_accepted     2010-09-05
_journal_name_full     'Acta Crystallographica, Section E'
_journal_year     2010
_journal_volume     66
_journal_issue     10
_journal_page_first     m1237
_journal_page_last     m1238
_journal_paper_category     QM
_journal_coeditor_code     HB5620
_publ_contact_author_name     'Dr. Jin Qiong-Hua'
_publ_contact_author_address
;
    Department of Chemistry
    Capital Normal  University
    Beijing 100048
    People's Republic of China
;
_publ_contact_author_email     'jinqh204@163.com '
_publ_contact_author_fax     '861068416837'
_publ_contact_author_phone     '861068903033'
_publ_section_title
;\
<i>catena</i>-Poly[silver(I)-bis[\m-bis(diphenylphosphino)methane-\
\k^2^<i>P</i>:<i>P</i>']-\m-thiocyanato-\k^2^<i>S</i>:<i>S</i>-silver(I)-\m-\
thiocyanato-\k^2^<i>S</i>:<i>N</i>]
;
loop_
    _publ_author_name
    _publ_author_address
    'Li-Li Song'
;   Department of Chemistry
    Capital Normal  University
    Beijing 100048
    People's Republic of China
;
    'Li-Na Cui'
;   Department of Chemistry
    Capital Normal  University
    Beijing 100048
    People's Republic of China
;
    'Qiong-Hua Jin'
;   Department of Chemistry
    Capital Normal  University
    Beijing 100048
    People's Republic of China
;
    'Cun-Lin Zhang'
;   Beijing Key Laboratory for Terahertz Spectroscopy and Imaging
    Key Laboratory of Terahertz Optoelectronics
    Ministry of Education
    Capital Normal  University
    Beijing 100048
    People's Republic of China
;
data_I
_audit_creation_method     SHELXL-97
_chemical_name_systematic
;
<i>catena</i>-Poly[silver(I)-bis[\m-bis(diphenylphosphino)methane-
\k^2^<i>P</i>:<i>P</i>']-\m-thiocyanato-\k^2^<i>S</i>:<i>S</i>-silver(I)-
\m-thiocyanato-\k^2^<i>S</i>:<i>N</i>]
;
_chemical_name_common     ?
_chemical_formula_moiety     'C26 H22 Ag N P2 S'
_chemical_formula_sum     'C26 H22 Ag N P2 S'
_chemical_formula_iupac     '[Ag (N C S) (C25 H22 P2)]'
_chemical_formula_weight     550.32
_chemical_melting_point     ?
_symmetry_cell_setting     monoclinic
_symmetry_space_group_name_H-M     'P 21/n'
_symmetry_space_group_name_Hall     '-P 2yn'
loop_
    _symmetry_equiv_pos_as_xyz
    'x, y, z'
    '-x+1/2, y+1/2, -z+1/2'
    '-x, -y, -z'
    'x-1/2, -y-1/2, z-1/2'
_cell_length_a     13.0712(14)
_cell_length_b     23.080(2)
_cell_length_c     15.6340(16)
_cell_angle_alpha     90.00
_cell_angle_beta     93.4700(10)
_cell_angle_gamma     90.00
_cell_volume     4708.0(8)
_cell_formula_units_Z     8
_cell_measurement_reflns_used     4221
_cell_measurement_theta_min     2.273
_cell_measurement_theta_max     23.067
_cell_measurement_temperature     298(2)
_exptl_crystal_description     block
_exptl_crystal_colour     colourless
_exptl_crystal_size_max     0.43
_exptl_crystal_size_mid     0.34
_exptl_crystal_size_min     0.32
_exptl_crystal_density_diffrn     1.553
_exptl_crystal_density_meas     1.553
_exptl_crystal_density_method     'not measured'
_exptl_crystal_F_000     2224
_exptl_absorpt_coefficient_mu     1.095
_exptl_absorpt_correction_type     multi-scan
_exptl_absorpt_process_details     '(SADABS; Bruker, 2007)'
_exptl_absorpt_correction_T_min     0.650
_exptl_absorpt_correction_T_max     0.721
_exptl_special_details
;
;
_diffrn_ambient_temperature     298(2)
_diffrn_radiation_type     MoK\a
_diffrn_radiation_wavelength     0.71073
_diffrn_radiation_source     'fine-focus sealed tube'
_diffrn_radiation_monochromator     graphite
_diffrn_measurement_device_type     'Bruker SMART CCD area-detector'
_diffrn_measurement_method     'phi and omega scans'
_diffrn_detector_area_resol_mean     ?
_diffrn_reflns_number     23675
_diffrn_reflns_av_R_equivalents     0.0561
_diffrn_reflns_av_sigmaI/netI     0.0760
_diffrn_reflns_theta_min     1.58
_diffrn_reflns_theta_max     25.02
_diffrn_reflns_theta_full     25.02
_diffrn_measured_fraction_theta_max     0.999
_diffrn_measured_fraction_theta_full     0.999
_diffrn_reflns_limit_h_min     -15
_diffrn_reflns_limit_h_max     15
_diffrn_reflns_limit_k_min     -27
_diffrn_reflns_limit_k_max     22
_diffrn_reflns_limit_l_min     -15
_diffrn_reflns_limit_l_max     18
_diffrn_standards_number     ?
_diffrn_standards_interval_count     ?
_diffrn_standards_interval_time     ?
_diffrn_standards_decay_%     ?
_refine_special_details
;
Refinement of <i>F</i>^2^ against ALL reflections. The weighted <i>R</i>-factor
<i>wR</i> and goodness of fit <i>S</i> are based on <i>F</i>^2^, conventional
<i>R</i>-factors <i>R</i> are based on <i>F</i>, with <i>F</i> set to zero for
negative <i>F</i>^2^. The threshold expression of <i>F</i>^2^ >
\s(<i>F</i>^2^) is used only for calculating <i>R</i>-factors(gt) <i>etc</i>.
and is not relevant to the choice of reflections for refinement.
<i>R</i>-factors based on <i>F</i>^2^ are statistically about twice as large
as those based on <i>F</i>, and <i>R</i>- factors based on ALL data will be
even larger.
;
_reflns_number_total     8306
_reflns_number_gt     4539
_reflns_threshold_expression     I>2sigma(I)
_refine_ls_structure_factor_coef     Fsqd
_refine_ls_matrix_type     full
_refine_ls_R_factor_all     0.1266
_refine_ls_R_factor_gt     0.0588
_refine_ls_wR_factor_gt     0.1215
_refine_ls_wR_factor_ref     0.1684
_refine_ls_goodness_of_fit_ref     1.022
_refine_ls_restrained_S_all     1.022
_refine_ls_number_reflns     8306
_refine_ls_number_parameters     559
_refine_ls_number_restraints     1
_refine_ls_hydrogen_treatment     constr
_refine_ls_weighting_scheme     calc
_refine_ls_weighting_details
        'calc w=1/[\s^2^(Fo^2^)+(0.0414P)^2^+37.5530P] where P=(Fo^2^+2Fc^2^)/3'
_atom_sites_solution_hydrogens     geom
_atom_sites_solution_primary     direct
_atom_sites_solution_secondary     difmap
_refine_ls_shift/su_max     0.001
_refine_ls_shift/su_mean     0.000
_refine_diff_density_max     1.339
_refine_diff_density_min     -1.312
_refine_ls_extinction_method     none
_refine_ls_extinction_coef     ?
loop_
    _atom_type_symbol
    _atom_type_description
    _atom_type_scat_dispersion_real
    _atom_type_scat_dispersion_imag
    _atom_type_scat_source
    'C' 'C' 0.0033 0.0016
                         'International Tables Vol C Tables 4.2.6.8 and 6.1.1.4'
    'H' 'H' 0.0000 0.0000
                         'International Tables Vol C Tables 4.2.6.8 and 6.1.1.4'
    'N' 'N' 0.0061 0.0033
                         'International Tables Vol C Tables 4.2.6.8 and 6.1.1.4'
    'S' 'S' 0.1246 0.1234
                         'International Tables Vol C Tables 4.2.6.8 and 6.1.1.4'
    'P' 'P' 0.1023 0.0942
                         'International Tables Vol C Tables 4.2.6.8 and 6.1.1.4'
    'Ag' 'Ag' -0.8971 1.1015
                         'International Tables Vol C Tables 4.2.6.8 and 6.1.1.4'
_computing_data_collection     'SMART (Bruker, 2007)'
_computing_cell_refinement     'SAINT (Bruker, 2007)'
_computing_data_reduction     'SAINT (Bruker, 2007)'
_computing_structure_solution     'SHELXS97 (Sheldrick, 2008)'
_computing_structure_refinement     'SHELXL97 (Sheldrick, 2008)'
_computing_molecular_graphics     'SHELXTL (Sheldrick, 2008)'
_computing_publication_material     'SHELXTL (Sheldrick, 2008)'
loop_
    _atom_site_type_symbol
    _atom_site_label
    _atom_site_fract_x
    _atom_site_fract_y
    _atom_site_fract_z
    _atom_site_U_iso_or_equiv
    _atom_site_adp_type
    _atom_site_calc_flag
    _atom_site_refinement_flags
    _atom_site_occupancy
    _atom_site_disorder_assembly
    _atom_site_disorder_group
    Ag Ag1 0.67704(5) 0.24042(3) 0.55934(5) 0.0460(2) Uani d . 1 . .
    Ag Ag2 0.49477(5) 0.24103(3) 0.71296(4) 0.0422(2) Uani d U 1 . .
    N N1 0.7422(7) 0.1363(5) 0.7966(7) 0.090(3) Uani d . 1 . .
    N N2 0.9491(8) 0.2412(4) 0.3589(6) 0.084(3) Uani d . 1 . .
    P P1 0.60071(16) 0.33099(9) 0.50436(14) 0.0342(5) Uani d . 1 . .
    P P2 0.43500(16) 0.33225(9) 0.64005(14) 0.0343(5) Uani d . 1 . .
    P P3 0.61866(16) 0.14163(9) 0.52595(14) 0.0336(5) Uani d . 1 . .
    P P4 0.45647(17) 0.14001(9) 0.66334(15) 0.0379(5) Uani d U 1 . .
    S S1 0.69887(17) 0.24681(11) 0.73000(16) 0.0488(6) Uani d . 1 . .
    S S2 0.8817(2) 0.24072(14) 0.5231(2) 0.0715(8) Uani d . 1 . .
    C C1 0.7242(7) 0.1814(5) 0.7699(7) 0.054(3) Uani d . 1 . .
    C C2 0.9092(8) 0.2425(4) 0.4226(7) 0.052(2) Uani d . 1 . .
    C C3 0.4656(6) 0.3405(4) 0.5286(5) 0.040(2) Uani d . 1 . .
    H H3A 0.4440 0.3789 0.5097 0.048 Uiso calc R 1 . .
    H H3B 0.4248 0.3128 0.4946 0.048 Uiso calc R 1 . .
    C C4 0.5943(7) 0.3337(4) 0.3880(6) 0.044(2) Uani d . 1 . .
    C C5 0.6844(8) 0.3277(4) 0.3492(7) 0.059(3) Uani d . 1 . .
    H H5 0.7459 0.3256 0.3822 0.071 Uiso calc R 1 . .
    C C6 0.6847(8) 0.3246(5) 0.2606(7) 0.069(3) Uani d . 1 . .
    H H6 0.7465 0.3211 0.2346 0.083 Uiso calc R 1 . .
    C C7 0.5942(8) 0.3266(5) 0.2106(7) 0.066(3) Uani d . 1 . .
    H H7 0.5947 0.3244 0.1513 0.079 Uiso calc R 1 . .
    C C8 0.5053(8) 0.3316(4) 0.2487(6) 0.058(3) Uani d . 1 . .
    H H8 0.4438 0.3320 0.2156 0.069 Uiso calc R 1 . .
    C C9 0.5049(7) 0.3363(4) 0.3366(6) 0.049(2) Uani d . 1 . .
    H H9 0.4428 0.3413 0.3618 0.059 Uiso calc R 1 . .
    C C10 0.6664(7) 0.3976(4) 0.5373(6) 0.041(2) Uani d . 1 . .
    C C11 0.7642(7) 0.3934(4) 0.5762(6) 0.056(3) Uani d . 1 . .
    H H11 0.7946 0.3572 0.5837 0.067 Uiso calc R 1 . .
    C C12 0.8174(8) 0.4423(4) 0.6041(7) 0.063(3) Uani d . 1 . .
    H H12 0.8831 0.4388 0.6300 0.076 Uiso calc R 1 . .
    C C13 0.7733(8) 0.4958(4) 0.5936(7) 0.061(3) Uani d . 1 . .
    H H13 0.8082 0.5287 0.6137 0.073 Uiso calc R 1 . .
    C C14 0.6787(8) 0.5008(4) 0.5539(7) 0.061(3) Uani d . 1 . .
    H H14 0.6494 0.5373 0.5460 0.073 Uiso calc R 1 . .
    C C15 0.6250(7) 0.4521(4) 0.5250(6) 0.051(2) Uani d . 1 . .
    H H15 0.5606 0.4562 0.4971 0.061 Uiso calc R 1 . .
    C C16 0.2954(7) 0.3366(4) 0.6316(6) 0.045(2) Uani d . 1 . .
    C C17 0.2480(7) 0.3291(4) 0.7076(7) 0.058(3) Uani d . 1 . .
    H H17 0.2870 0.3247 0.7590 0.070 Uiso calc R 1 . .
    C C18 0.1413(8) 0.3280(5) 0.7065(8) 0.073(3) Uani d . 1 . .
    H H18 0.1086 0.3223 0.7571 0.088 Uiso calc R 1 . .
    C C19 0.0856(9) 0.3353(5) 0.6317(9) 0.072(3) Uani d . 1 . .
    H H19 0.0144 0.3352 0.6317 0.086 Uiso calc R 1 . .
    C C20 0.1301(8) 0.3428(5) 0.5569(8) 0.072(3) Uani d . 1 . .
    H H20 0.0902 0.3467 0.5060 0.086 Uiso calc R 1 . .
    C C21 0.2356(7) 0.3445(4) 0.5569(7) 0.060(3) Uani d . 1 . .
    H H21 0.2668 0.3510 0.5059 0.072 Uiso calc R 1 . .
    C C22 0.4750(7) 0.4014(4) 0.6861(6) 0.041(2) Uani d . 1 . .
    C C23 0.5642(7) 0.4043(4) 0.7378(6) 0.051(2) Uani d . 1 . .
    H H23 0.5998 0.3706 0.7529 0.062 Uiso calc R 1 . .
    C C24 0.6009(8) 0.4577(4) 0.7673(7) 0.064(3) Uani d . 1 . .
    H H24 0.6614 0.4595 0.8017 0.077 Uiso calc R 1 . .
    C C25 0.5495(9) 0.5072(5) 0.7463(7) 0.063(3) Uani d . 1 . .
    H H25 0.5758 0.5428 0.7649 0.076 Uiso calc R 1 . .
    C C26 0.4596(8) 0.5049(4) 0.6982(6) 0.056(3) Uani d . 1 . .
    H H26 0.4232 0.5387 0.6856 0.067 Uiso calc R 1 . .
    C C27 0.4220(7) 0.4523(4) 0.6680(6) 0.048(2) Uani d . 1 . .
    H H27 0.3604 0.4510 0.6351 0.058 Uiso calc R 1 . .
    C C28 0.5626(7) 0.1018(4) 0.6134(6) 0.047(2) Uani d . 1 . .
    H H28A 0.6162 0.0938 0.6574 0.056 Uiso calc R 1 . .
    H H28B 0.5372 0.0648 0.5914 0.056 Uiso calc R 1 . .
    C C29 0.7291(7) 0.0990(4) 0.4987(6) 0.044(2) Uani d . 1 . .
    C C30 0.8073(7) 0.0897(4) 0.5609(7) 0.057(3) Uani d . 1 . .
    H H30 0.7958 0.0973 0.6180 0.068 Uiso calc R 1 . .
    C C31 0.9021(8) 0.0694(5) 0.5398(8) 0.069(3) Uani d . 1 . .
    H H31 0.9547 0.0648 0.5821 0.083 Uiso calc R 1 . .
    C C32 0.9181(9) 0.0561(5) 0.4572(8) 0.069(3) Uani d . 1 . .
    H H32 0.9812 0.0415 0.4429 0.082 Uiso calc R 1 . .
    C C33 0.8420(9) 0.0641(5) 0.3955(7) 0.069(3) Uani d . 1 . .
    H H33 0.8531 0.0546 0.3390 0.083 Uiso calc R 1 . .
    C C34 0.7467(8) 0.0864(4) 0.4158(7) 0.059(3) Uani d . 1 . .
    H H34 0.6956 0.0925 0.3728 0.071 Uiso calc R 1 . .
    C C35 0.5264(7) 0.1321(4) 0.4371(6) 0.048(2) Uani d . 1 . .
    C C36 0.4939(8) 0.0789(5) 0.4059(7) 0.068(3) Uani d . 1 . .
    H H36 0.5227 0.0453 0.4296 0.081 Uiso calc R 1 . .
    C C37 0.4185(9) 0.0750(5) 0.3393(8) 0.087(4) Uani d . 1 . .
    H H37 0.3971 0.0387 0.3192 0.104 Uiso calc R 1 . .
    C C38 0.3753(8) 0.1241(5) 0.3028(7) 0.072(3) Uani d . 1 . .
    H H38 0.3228 0.1213 0.2601 0.087 Uiso calc R 1 . .
    C C39 0.4105(8) 0.1773(5) 0.3301(7) 0.064(3) Uani d . 1 . .
    H H39 0.3841 0.2108 0.3042 0.077 Uiso calc R 1 . .
    C C40 0.4854(7) 0.1809(4) 0.3963(6) 0.055(3) Uani d . 1 . .
    H H40 0.5089 0.2173 0.4141 0.066 Uiso calc R 1 . .
    C C41 0.3476(7) 0.1354(4) 0.5868(6) 0.050(2) Uani d . 1 . .
    C C42 0.3018(8) 0.1858(4) 0.5572(6) 0.057(3) Uani d . 1 . .
    H H42 0.3296 0.2208 0.5765 0.069 Uiso calc R 1 . .
    C C43 0.2166(8) 0.1872(5) 0.5002(7) 0.068(3) Uani d . 1 . .
    H H43 0.1883 0.2225 0.4828 0.082 Uiso calc R 1 . .
    C C44 0.1741(8) 0.1366(5) 0.4695(8) 0.075(3) Uani d . 1 . .
    H H44 0.1136 0.1369 0.4349 0.090 Uiso calc R 1 . .
    C C45 0.2227(10) 0.0855(6) 0.4910(9) 0.093(4) Uani d . 1 . .
    H H45 0.1965 0.0505 0.4698 0.111 Uiso calc R 1 . .
    C C46 0.3107(9) 0.0863(5) 0.5444(8) 0.080(4) Uani d . 1 . .
    H H46 0.3474 0.0520 0.5522 0.096 Uiso calc R 1 . .
    C C47 0.4310(8) 0.0900(4) 0.7463(7) 0.058(3) Uani d . 1 . .
    C C48 0.4558(10) 0.1033(5) 0.8299(8) 0.086(4) Uani d . 1 . .
    H H48 0.4851 0.1394 0.8419 0.103 Uiso calc R 1 . .
    C C49 0.4401(11) 0.0665(6) 0.8987(9) 0.101(5) Uani d . 1 . .
    H H49 0.4587 0.0786 0.9542 0.121 Uiso calc R 1 . .
    C C50 0.3977(10) 0.0128(5) 0.8854(8) 0.086(4) Uani d . 1 . .
    H H50 0.3875 -0.0122 0.9307 0.103 Uiso calc R 1 . .
    C C51 0.3709(12) -0.0023(6) 0.8029(10) 0.108(5) Uani d . 1 . .
    H H51 0.3412 -0.0383 0.7908 0.130 Uiso calc R 1 . .
    C C52 0.3882(11) 0.0358(5) 0.7370(9) 0.095(4) Uani d . 1 . .
    H H52 0.3690 0.0237 0.6816 0.114 Uiso calc R 1 . .
loop_
    _atom_site_aniso_label
    _atom_site_aniso_U_11
    _atom_site_aniso_U_22
    _atom_site_aniso_U_33
    _atom_site_aniso_U_12
    _atom_site_aniso_U_13
    _atom_site_aniso_U_23
    Ag1 0.0510(4) 0.0350(4) 0.0509(5) 0.0026(3) -0.0054(3) 0.0020(3)
    Ag2 0.0420(4) 0.0364(4) 0.0477(4) -0.0003(3) -0.0025(3) 0.0017(3)
    N1 0.071(7) 0.083(8) 0.114(9) 0.002(6) -0.006(6) 0.033(7)
    N2 0.109(8) 0.087(7) 0.062(7) -0.013(6) 0.052(6) -0.016(5)
    P1 0.0366(12) 0.0327(12) 0.0335(13) 0.0025(10) 0.0034(10) 0.0027(9)
    P2 0.0357(12) 0.0317(12) 0.0360(13) 0.0029(10) 0.0056(10) 0.0000(9)
    P3 0.0361(12) 0.0326(12) 0.0320(13) -0.0006(10) 0.0018(10) 0.0012(9)
    P4 0.0375(12) 0.0330(11) 0.0441(14) -0.0037(10) 0.0097(11) -0.0011(10)
    S1 0.0394(12) 0.0609(16) 0.0453(14) -0.0077(11) -0.0038(10) -0.0030(12)
    S2 0.0556(16) 0.094(2) 0.0655(19) -0.0031(16) 0.0120(14) -0.0011(16)
    C1 0.039(5) 0.060(7) 0.062(7) 0.001(5) -0.002(5) 0.010(5)
    C2 0.060(6) 0.042(6) 0.057(7) -0.003(5) 0.012(5) -0.002(5)
    C3 0.044(5) 0.038(5) 0.038(5) -0.001(4) 0.003(4) -0.002(4)
    C4 0.046(5) 0.048(6) 0.039(5) 0.000(4) 0.008(4) 0.002(4)
    C5 0.054(6) 0.077(8) 0.047(7) -0.005(5) 0.010(5) 0.003(5)
    C6 0.058(7) 0.101(9) 0.051(7) -0.007(6) 0.018(6) -0.004(6)
    C7 0.068(7) 0.085(8) 0.044(7) -0.004(6) 0.009(6) 0.001(6)
    C8 0.055(6) 0.074(7) 0.044(6) 0.001(5) 0.001(5) -0.002(5)
    C9 0.047(6) 0.060(6) 0.041(6) 0.004(5) 0.007(5) 0.001(5)
    C10 0.050(6) 0.036(5) 0.038(5) -0.005(4) 0.006(4) 0.002(4)
    C11 0.058(6) 0.049(6) 0.059(7) -0.003(5) -0.008(5) 0.000(5)
    C12 0.061(7) 0.056(7) 0.070(8) -0.014(6) -0.011(6) -0.002(6)
    C13 0.071(8) 0.048(7) 0.062(7) -0.014(6) 0.001(6) -0.010(5)
    C14 0.074(8) 0.042(6) 0.067(8) -0.006(5) 0.006(6) 0.003(5)
    C15 0.055(6) 0.043(6) 0.055(7) -0.001(5) 0.002(5) 0.006(5)
    C16 0.038(5) 0.041(5) 0.058(7) 0.002(4) 0.005(5) 0.001(4)
    C17 0.045(6) 0.064(7) 0.066(7) 0.001(5) 0.008(5) -0.005(5)
    C18 0.053(7) 0.084(9) 0.085(10) -0.001(6) 0.021(7) -0.007(7)
    C19 0.045(6) 0.078(8) 0.092(10) 0.005(6) 0.007(7) -0.011(7)
    C20 0.048(7) 0.080(8) 0.085(9) 0.010(6) -0.009(6) -0.005(7)
    C21 0.049(6) 0.063(7) 0.068(8) 0.004(5) -0.001(5) -0.002(6)
    C22 0.045(5) 0.038(5) 0.042(6) 0.001(4) 0.006(4) 0.001(4)
    C23 0.060(6) 0.044(6) 0.049(6) -0.002(5) -0.004(5) -0.001(5)
    C24 0.069(7) 0.056(7) 0.065(8) -0.007(6) -0.010(6) -0.009(6)
    C25 0.081(8) 0.051(7) 0.057(7) -0.014(6) 0.008(6) -0.006(5)
    C26 0.077(8) 0.038(6) 0.053(7) 0.003(5) 0.008(6) -0.001(5)
    C27 0.057(6) 0.042(6) 0.046(6) 0.002(5) 0.003(5) -0.001(4)
    C28 0.050(6) 0.043(5) 0.048(6) -0.003(4) 0.003(5) 0.003(4)
    C29 0.045(5) 0.047(6) 0.041(6) 0.004(4) 0.006(5) -0.002(4)
    C30 0.051(6) 0.064(7) 0.055(7) 0.011(5) 0.005(5) -0.007(5)
    C31 0.055(7) 0.080(8) 0.073(9) 0.011(6) 0.002(6) -0.010(6)
    C32 0.059(7) 0.075(8) 0.073(9) 0.012(6) 0.014(6) 0.001(6)
    C33 0.077(8) 0.074(8) 0.059(8) 0.016(6) 0.020(6) -0.007(6)
    C34 0.060(7) 0.065(7) 0.052(7) 0.015(5) 0.005(5) 0.004(5)
    C35 0.046(5) 0.046(6) 0.049(6) 0.000(4) -0.008(5) 0.003(4)
    C36 0.072(7) 0.059(7) 0.069(8) -0.005(6) -0.025(6) 0.009(6)
    C37 0.089(9) 0.076(9) 0.089(10) -0.013(7) -0.035(8) 0.004(7)
    C38 0.061(7) 0.081(9) 0.071(8) -0.002(6) -0.022(6) 0.011(7)
    C39 0.060(7) 0.072(8) 0.059(7) 0.016(6) -0.013(6) 0.010(6)
    C40 0.052(6) 0.057(7) 0.054(7) 0.007(5) -0.006(5) 0.006(5)
    C41 0.046(6) 0.048(6) 0.055(6) -0.006(5) -0.003(5) -0.001(5)
    C42 0.061(7) 0.049(6) 0.060(7) -0.004(5) -0.010(5) -0.002(5)
    C43 0.065(7) 0.068(8) 0.070(8) 0.002(6) -0.014(6) 0.000(6)
    C44 0.058(7) 0.076(9) 0.087(9) 0.000(6) -0.021(6) -0.004(7)
    C45 0.083(9) 0.080(9) 0.110(11) -0.014(7) -0.033(8) -0.005(8)
    C46 0.081(9) 0.065(8) 0.090(10) -0.004(6) -0.022(7) 0.000(7)
    C47 0.075(7) 0.045(6) 0.055(7) -0.015(5) 0.016(6) -0.001(5)
    C48 0.114(11) 0.071(8) 0.070(9) -0.033(7) -0.012(8) 0.020(7)
    C49 0.143(13) 0.088(10) 0.071(9) -0.031(9) -0.012(9) 0.023(7)
    C50 0.115(11) 0.073(9) 0.070(9) -0.022(8) 0.009(8) 0.024(7)
    C51 0.158(15) 0.080(10) 0.089(11) -0.050(9) 0.024(10) 0.015(8)
    C52 0.134(12) 0.076(9) 0.076(9) -0.034(8) 0.013(9) 0.006(7)
_geom_special_details
;
All e.s.d.'s (except the e.s.d. in the dihedral angle between two l.s. planes)
are estimated using the full covariance matrix. The cell e.s.d.'s are taken
into account individually in the estimation of e.s.d.'s in distances, angles
and torsion angles; correlations between e.s.d.'s in cell parameters are only
used when they are defined by crystal symmetry. An approximate (isotropic)
treatment of cell e.s.d.'s is used for estimating e.s.d.'s involving l.s.
planes.
;
loop_
    _geom_bond_atom_site_label_1
    _geom_bond_atom_site_label_2
    _geom_bond_site_symmetry_2
    _geom_bond_distance
    _geom_bond_publ_flag
    Ag1 P1 . 2.450(2) y
    Ag1 P3 . 2.451(2) y
    Ag1 S1 . 2.670(3) y
    Ag1 S2 . 2.768(3) y
    Ag2 N2 4_566 2.429(9) y
    Ag2 P2 . 2.497(2) y
    Ag2 P4 . 2.498(2) y
    Ag2 S1 . 2.668(2) y
    N1 C1 . 1.142(12) ?
    N2 C2 . 1.153(12) ?
    N2 Ag2 4_665 2.429(9) ?
    P1 C4 . 1.817(9) ?
    P1 C10 . 1.819(9) ?
    P1 C3 . 1.842(8) ?
    P2 C22 . 1.815(9) ?
    P2 C3 . 1.821(9) ?
    P2 C16 . 1.825(9) ?
    P3 C35 . 1.797(9) ?
    P3 C29 . 1.819(9) ?
    P3 C28 . 1.838(9) ?
    P4 C47 . 1.783(10) ?
    P4 C41 . 1.806(9) ?
    P4 C28 . 1.855(9) ?
    S1 C1 . 1.659(11) ?
    S2 C2 . 1.633(11) ?
    C3 H3A . 0.9700 ?
    C3 H3B . 0.9700 ?
    C4 C5 . 1.364(13) ?
    C4 C9 . 1.380(12) ?
    C5 C6 . 1.387(13) ?
    C5 H5 . 0.9300 ?
    C6 C7 . 1.378(14) ?
    C6 H6 . 0.9300 ?
    C7 C8 . 1.342(13) ?
    C7 H7 . 0.9300 ?
    C8 C9 . 1.378(13) ?
    C8 H8 . 0.9300 ?
    C9 H9 . 0.9300 ?
    C10 C15 . 1.378(12) ?
    C10 C11 . 1.386(12) ?
    C11 C12 . 1.382(13) ?
    C11 H11 . 0.9300 ?
    C12 C13 . 1.369(13) ?
    C12 H12 . 0.9300 ?
    C13 C14 . 1.355(13) ?
    C13 H13 . 0.9300 ?
    C14 C15 . 1.388(13) ?
    C14 H14 . 0.9300 ?
    C15 H15 . 0.9300 ?
    C16 C21 . 1.377(13) ?
    C16 C17 . 1.383(13) ?
    C17 C18 . 1.394(13) ?
    C17 H17 . 0.9300 ?
    C18 C19 . 1.351(15) ?
    C18 H18 . 0.9300 ?
    C19 C20 . 1.348(15) ?
    C19 H19 . 0.9300 ?
    C20 C21 . 1.380(14) ?
    C20 H20 . 0.9300 ?
    C21 H21 . 0.9300 ?
    C22 C23 . 1.379(12) ?
    C22 C27 . 1.384(12) ?
    C23 C24 . 1.392(13) ?
    C23 H23 . 0.9300 ?
    C24 C25 . 1.355(14) ?
    C24 H24 . 0.9300 ?
    C25 C26 . 1.357(14) ?
    C25 H25 . 0.9300 ?
    C26 C27 . 1.382(12) ?
    C26 H26 . 0.9300 ?
    C27 H27 . 0.9300 ?
    C28 H28A . 0.9700 ?
    C28 H28B . 0.9700 ?
    C29 C34 . 1.361(13) ?
    C29 C30 . 1.384(12) ?
    C30 C31 . 1.385(13) ?
    C30 H30 . 0.9300 ?
    C31 C32 . 1.355(14) ?
    C31 H31 . 0.9300 ?
    C32 C33 . 1.356(14) ?
    C32 H32 . 0.9300 ?
    C33 C34 . 1.402(13) ?
    C33 H33 . 0.9300 ?
    C34 H34 . 0.9300 ?
    C35 C36 . 1.379(13) ?
    C35 C40 . 1.386(12) ?
    C36 C37 . 1.393(14) ?
    C36 H36 . 0.9300 ?
    C37 C38 . 1.375(15) ?
    C37 H37 . 0.9300 ?
    C38 C39 . 1.370(14) ?
    C38 H38 . 0.9300 ?
    C39 C40 . 1.384(13) ?
    C39 H39 . 0.9300 ?
    C40 H40 . 0.9300 ?
    C41 C42 . 1.375(13) ?
    C41 C46 . 1.385(14) ?
    C42 C43 . 1.383(13) ?
    C42 H42 . 0.9300 ?
    C43 C44 . 1.367(14) ?
    C43 H43 . 0.9300 ?
    C44 C45 . 1.373(15) ?
    C44 H44 . 0.9300 ?
    C45 C46 . 1.379(15) ?
    C45 H45 . 0.9300 ?
    C46 H46 . 0.9300 ?
    C47 C48 . 1.363(15) ?
    C47 C52 . 1.374(14) ?
    C48 C49 . 1.396(15) ?
    C48 H48 . 0.9300 ?
    C49 C50 . 1.368(16) ?
    C49 H49 . 0.9300 ?
    C50 C51 . 1.362(17) ?
    C50 H50 . 0.9300 ?
    C51 C52 . 1.383(16) ?
    C51 H51 . 0.9300 ?
    C52 H52 . 0.9300 ?
loop_
    _geom_angle_atom_site_label_1
    _geom_angle_atom_site_label_2
    _geom_angle_atom_site_label_3
    _geom_angle_site_symmetry_1
    _geom_angle_site_symmetry_3
    _geom_angle
    _geom_angle_publ_flag
    P1 Ag1 P3 . . 127.18(8) ?
    P1 Ag1 S1 . . 108.67(8) ?
    P3 Ag1 S1 . . 106.10(8) ?
    P1 Ag1 S2 . . 107.71(9) ?
    P3 Ag1 S2 . . 104.55(9) ?
    S1 Ag1 S2 . . 99.11(8) ?
    N2 Ag2 P2 4_566 . 101.4(2) ?
    N2 Ag2 P4 4_566 . 113.2(2) ?
    P2 Ag2 P4 . . 126.43(8) ?
    N2 Ag2 S1 4_566 . 101.5(3) ?
    P2 Ag2 S1 . . 106.66(8) ?
    P4 Ag2 S1 . . 104.95(8) ?
    C2 N2 Ag2 . 4_665 163.2(10) ?
    C4 P1 C10 . . 104.3(4) ?
    C4 P1 C3 . . 102.5(4) ?
    C10 P1 C3 . . 106.5(4) ?
    C4 P1 Ag1 . . 111.9(3) ?
    C10 P1 Ag1 . . 116.5(3) ?
    C3 P1 Ag1 . . 113.9(3) ?
    C22 P2 C3 . . 102.3(4) ?
    C22 P2 C16 . . 104.1(4) ?
    C3 P2 C16 . . 101.6(4) ?
    C22 P2 Ag2 . . 119.0(3) ?
    C3 P2 Ag2 . . 116.4(3) ?
    C16 P2 Ag2 . . 111.3(3) ?
    C35 P3 C29 . . 105.0(4) ?
    C35 P3 C28 . . 103.6(4) ?
    C29 P3 C28 . . 105.2(4) ?
    C35 P3 Ag1 . . 117.6(3) ?
    C29 P3 Ag1 . . 108.1(3) ?
    C28 P3 Ag1 . . 116.1(3) ?
    C47 P4 C41 . . 105.6(5) ?
    C47 P4 C28 . . 100.1(4) ?
    C41 P4 C28 . . 105.8(4) ?
    C47 P4 Ag2 . . 114.9(3) ?
    C41 P4 Ag2 . . 113.3(3) ?
    C28 P4 Ag2 . . 115.7(3) ?
    C1 S1 Ag2 . . 99.6(3) ?
    C1 S1 Ag1 . . 109.4(4) ?
    Ag2 S1 Ag1 . . 81.47(7) ?
    C2 S2 Ag1 . . 117.9(4) ?
    N1 C1 S1 . . 179.3(12) ?
    N2 C2 S2 . . 165.5(11) ?
    P2 C3 P1 . . 116.9(4) ?
    P2 C3 H3A . . 108.1 ?
    P1 C3 H3A . . 108.1 ?
    P2 C3 H3B . . 108.1 ?
    P1 C3 H3B . . 108.1 ?
    H3A C3 H3B . . 107.3 ?
    C5 C4 C9 . . 118.0(9) ?
    C5 C4 P1 . . 117.0(7) ?
    C9 C4 P1 . . 124.8(7) ?
    C4 C5 C6 . . 120.2(10) ?
    C4 C5 H5 . . 119.9 ?
    C6 C5 H5 . . 119.9 ?
    C7 C6 C5 . . 120.7(10) ?
    C7 C6 H6 . . 119.6 ?
    C5 C6 H6 . . 119.6 ?
    C8 C7 C6 . . 119.2(10) ?
    C8 C7 H7 . . 120.4 ?
    C6 C7 H7 . . 120.4 ?
    C7 C8 C9 . . 120.4(10) ?
    C7 C8 H8 . . 119.8 ?
    C9 C8 H8 . . 119.8 ?
    C8 C9 C4 . . 121.5(9) ?
    C8 C9 H9 . . 119.3 ?
    C4 C9 H9 . . 119.3 ?
    C15 C10 C11 . . 117.9(8) ?
    C15 C10 P1 . . 123.8(7) ?
    C11 C10 P1 . . 118.2(7) ?
    C12 C11 C10 . . 121.0(9) ?
    C12 C11 H11 . . 119.5 ?
    C10 C11 H11 . . 119.5 ?
    C13 C12 C11 . . 119.9(10) ?
    C13 C12 H12 . . 120.0 ?
    C11 C12 H12 . . 120.0 ?
    C14 C13 C12 . . 119.9(9) ?
    C14 C13 H13 . . 120.0 ?
    C12 C13 H13 . . 120.0 ?
    C13 C14 C15 . . 120.6(10) ?
    C13 C14 H14 . . 119.7 ?
    C15 C14 H14 . . 119.7 ?
    C10 C15 C14 . . 120.6(9) ?
    C10 C15 H15 . . 119.7 ?
    C14 C15 H15 . . 119.7 ?
    C21 C16 C17 . . 119.0(9) ?
    C21 C16 P2 . . 125.6(8) ?
    C17 C16 P2 . . 115.4(7) ?
    C16 C17 C18 . . 119.4(10) ?
    C16 C17 H17 . . 120.3 ?
    C18 C17 H17 . . 120.3 ?
    C19 C18 C17 . . 119.7(11) ?
    C19 C18 H18 . . 120.2 ?
    C17 C18 H18 . . 120.2 ?
    C20 C19 C18 . . 121.9(11) ?
    C20 C19 H19 . . 119.0 ?
    C18 C19 H19 . . 119.0 ?
    C19 C20 C21 . . 119.2(11) ?
    C19 C20 H20 . . 120.4 ?
    C21 C20 H20 . . 120.4 ?
    C16 C21 C20 . . 120.8(11) ?
    C16 C21 H21 . . 119.6 ?
    C20 C21 H21 . . 119.6 ?
    C23 C22 C27 . . 118.3(8) ?
    C23 C22 P2 . . 119.2(7) ?
    C27 C22 P2 . . 122.4(7) ?
    C22 C23 C24 . . 119.9(9) ?
    C22 C23 H23 . . 120.0 ?
    C24 C23 H23 . . 120.0 ?
    C25 C24 C23 . . 120.7(10) ?
    C25 C24 H24 . . 119.7 ?
    C23 C24 H24 . . 119.7 ?
    C24 C25 C26 . . 120.1(10) ?
    C24 C25 H25 . . 120.0 ?
    C26 C25 H25 . . 120.0 ?
    C25 C26 C27 . . 120.1(10) ?
    C25 C26 H26 . . 119.9 ?
    C27 C26 H26 . . 119.9 ?
    C26 C27 C22 . . 120.8(9) ?
    C26 C27 H27 . . 119.6 ?
    C22 C27 H27 . . 119.6 ?
    P3 C28 P4 . . 114.6(5) ?
    P3 C28 H28A . . 108.6 ?
    P4 C28 H28A . . 108.6 ?
    P3 C28 H28B . . 108.6 ?
    P4 C28 H28B . . 108.6 ?
    H28A C28 H28B . . 107.6 ?
    C34 C29 C30 . . 118.4(9) ?
    C34 C29 P3 . . 121.4(7) ?
    C30 C29 P3 . . 118.8(7) ?
    C29 C30 C31 . . 121.2(10) ?
    C29 C30 H30 . . 119.4 ?
    C31 C30 H30 . . 119.4 ?
    C32 C31 C30 . . 119.7(11) ?
    C32 C31 H31 . . 120.1 ?
    C30 C31 H31 . . 120.1 ?
    C31 C32 C33 . . 119.8(11) ?
    C31 C32 H32 . . 120.1 ?
    C33 C32 H32 . . 120.1 ?
    C32 C33 C34 . . 120.8(11) ?
    C32 C33 H33 . . 119.6 ?
    C34 C33 H33 . . 119.6 ?
    C29 C34 C33 . . 119.9(10) ?
    C29 C34 H34 . . 120.1 ?
    C33 C34 H34 . . 120.1 ?
    C36 C35 C40 . . 117.3(9) ?
    C36 C35 P3 . . 124.0(7) ?
    C40 C35 P3 . . 118.7(7) ?
    C35 C36 C37 . . 120.8(10) ?
    C35 C36 H36 . . 119.6 ?
    C37 C36 H36 . . 119.6 ?
    C38 C37 C36 . . 120.7(11) ?
    C38 C37 H37 . . 119.6 ?
    C36 C37 H37 . . 119.6 ?
    C39 C38 C37 . . 119.2(10) ?
    C39 C38 H38 . . 120.4 ?
    C37 C38 H38 . . 120.4 ?
    C38 C39 C40 . . 119.8(10) ?
    C38 C39 H39 . . 120.1 ?
    C40 C39 H39 . . 120.1 ?
    C39 C40 C35 . . 122.1(10) ?
    C39 C40 H40 . . 118.9 ?
    C35 C40 H40 . . 118.9 ?
    C42 C41 C46 . . 113.5(9) ?
    C42 C41 P4 . . 118.9(7) ?
    C46 C41 P4 . . 127.0(8) ?
    C41 C42 C43 . . 123.6(10) ?
    C41 C42 H42 . . 118.2 ?
    C43 C42 H42 . . 118.2 ?
    C44 C43 C42 . . 120.0(10) ?
    C44 C43 H43 . . 120.0 ?
    C42 C43 H43 . . 120.0 ?
    C43 C44 C45 . . 118.4(10) ?
    C43 C44 H44 . . 120.8 ?
    C45 C44 H44 . . 120.8 ?
    C44 C45 C46 . . 119.6(11) ?
    C44 C45 H45 . . 120.2 ?
    C46 C45 H45 . . 120.2 ?
    C45 C46 C41 . . 123.6(11) ?
    C45 C46 H46 . . 118.2 ?
    C41 C46 H46 . . 118.2 ?
    C48 C47 C52 . . 112.3(10) ?
    C48 C47 P4 . . 120.4(8) ?
    C52 C47 P4 . . 127.3(9) ?
    C47 C48 C49 . . 124.3(12) ?
    C47 C48 H48 . . 117.9 ?
    C49 C48 H48 . . 117.9 ?
    C50 C49 C48 . . 120.8(13) ?
    C50 C49 H49 . . 119.6 ?
    C48 C49 H49 . . 119.6 ?
    C51 C50 C49 . . 117.1(12) ?
    C51 C50 H50 . . 121.5 ?
    C49 C50 H50 . . 121.5 ?
    C50 C51 C52 . . 119.8(13) ?
    C50 C51 H51 . . 120.1 ?
    C52 C51 H51 . . 120.1 ?
    C47 C52 C51 . . 125.8(13) ?
    C47 C52 H52 . . 117.1 ?
    C51 C52 H52 . . 117.1 ?
loop_
    _geom_torsion_atom_site_label_1
    _geom_torsion_atom_site_label_2
    _geom_torsion_atom_site_label_3
    _geom_torsion_atom_site_label_4
    _geom_torsion_site_symmetry_1
    _geom_torsion_site_symmetry_2
    _geom_torsion_site_symmetry_3
    _geom_torsion_site_symmetry_4
    _geom_torsion
    _geom_torsion_publ_flag
    P3 Ag1 P1 C4 . . . . -57.1(3) ?
    S1 Ag1 P1 C4 . . . . 174.4(3) ?
    S2 Ag1 P1 C4 . . . . 67.9(3) ?
    P3 Ag1 P1 C10 . . . . -176.9(3) ?
    S1 Ag1 P1 C10 . . . . 54.5(3) ?
    S2 Ag1 P1 C10 . . . . -52.0(3) ?
    P3 Ag1 P1 C3 . . . . 58.6(3) ?
    S1 Ag1 P1 C3 . . . . -70.0(3) ?
    S2 Ag1 P1 C3 . . . . -176.5(3) ?
    N2 Ag2 P2 C22 4_566 . . . 51.2(4) ?
    P4 Ag2 P2 C22 . . . . -178.4(3) ?
    S1 Ag2 P2 C22 . . . . -54.6(3) ?
    N2 Ag2 P2 C3 4_566 . . . 174.4(4) ?
    P4 Ag2 P2 C3 . . . . -55.1(3) ?
    S1 Ag2 P2 C3 . . . . 68.6(3) ?
    N2 Ag2 P2 C16 4_566 . . . -69.8(4) ?
    P4 Ag2 P2 C16 . . . . 60.7(4) ?
    S1 Ag2 P2 C16 . . . . -175.6(3) ?
    P1 Ag1 P3 C35 . . . . 13.1(4) ?
    S1 Ag1 P3 C35 . . . . 142.7(4) ?
    S2 Ag1 P3 C35 . . . . -113.1(4) ?
    P1 Ag1 P3 C29 . . . . 131.7(3) ?
    S1 Ag1 P3 C29 . . . . -98.8(3) ?
    S2 Ag1 P3 C29 . . . . 5.4(3) ?
    P1 Ag1 P3 C28 . . . . -110.5(3) ?
    S1 Ag1 P3 C28 . . . . 19.1(3) ?
    S2 Ag1 P3 C28 . . . . 123.3(3) ?
    N2 Ag2 P4 C47 4_566 . . . -14.5(5) ?
    P2 Ag2 P4 C47 . . . . -140.2(4) ?
    S1 Ag2 P4 C47 . . . . 95.3(4) ?
    N2 Ag2 P4 C41 4_566 . . . 107.1(5) ?
    P2 Ag2 P4 C41 . . . . -18.7(4) ?
    S1 Ag2 P4 C41 . . . . -143.2(4) ?
    N2 Ag2 P4 C28 4_566 . . . -130.4(4) ?
    P2 Ag2 P4 C28 . . . . 103.8(3) ?
    S1 Ag2 P4 C28 . . . . -20.7(3) ?
    N2 Ag2 S1 C1 4_566 . . . 79.4(5) ?
    P2 Ag2 S1 C1 . . . . -174.8(4) ?
    P4 Ag2 S1 C1 . . . . -38.6(4) ?
    N2 Ag2 S1 Ag1 4_566 . . . -172.2(2) ?
    P2 Ag2 S1 Ag1 . . . . -66.44(8) ?
    P4 Ag2 S1 Ag1 . . . . 69.74(8) ?
    P1 Ag1 S1 C1 . . . . 166.8(4) ?
    P3 Ag1 S1 C1 . . . . 27.2(4) ?
    S2 Ag1 S1 C1 . . . . -80.9(4) ?
    P1 Ag1 S1 Ag2 . . . . 69.48(8) ?
    P3 Ag1 S1 Ag2 . . . . -70.11(8) ?
    S2 Ag1 S1 Ag2 . . . . -178.23(8) ?
    P1 Ag1 S2 C2 . . . . -62.2(4) ?
    P3 Ag1 S2 C2 . . . . 75.4(4) ?
    S1 Ag1 S2 C2 . . . . -175.2(4) ?
    Ag2 S1 C1 N1 . . . .  12E1(10)
                                 ?
    Ag1 S1 C1 N1 . . . .  4E1(10)
                                ?
    Ag2 N2 C2 S2 4_665 . . . -149(2) ?
    Ag1 S2 C2 N2 . . . . -169(4) ?
    C22 P2 C3 P1 . . . . 78.9(5) ?
    C16 P2 C3 P1 . . . . -173.7(5) ?
    Ag2 P2 C3 P1 . . . . -52.6(5) ?
    C4 P1 C3 P2 . . . . 173.2(5) ?
    C10 P1 C3 P2 . . . . -77.6(6) ?
    Ag1 P1 C3 P2 . . . . 52.2(5) ?
    C10 P1 C4 C5 . . . . 69.3(8) ?
    C3 P1 C4 C5 . . . . -179.9(8) ?
    Ag1 P1 C4 C5 . . . . -57.5(8) ?
    C10 P1 C4 C9 . . . . -116.6(8) ?
    C3 P1 C4 C9 . . . . -5.7(9) ?
    Ag1 P1 C4 C9 . . . . 116.6(8) ?
    C9 C4 C5 C6 . . . . 0.2(15) ?
    P1 C4 C5 C6 . . . . 174.8(8) ?
    C4 C5 C6 C7 . . . . -1.1(17) ?
    C5 C6 C7 C8 . . . . 0.1(18) ?
    C6 C7 C8 C9 . . . . 1.7(17) ?
    C7 C8 C9 C4 . . . . -2.5(16) ?
    C5 C4 C9 C8 . . . . 1.5(14) ?
    P1 C4 C9 C8 . . . . -172.6(8) ?
    C4 P1 C10 C15 . . . . 67.9(9) ?
    C3 P1 C10 C15 . . . . -40.0(9) ?
    Ag1 P1 C10 C15 . . . . -168.2(7) ?
    C4 P1 C10 C11 . . . . -111.3(8) ?
    C3 P1 C10 C11 . . . . 140.8(7) ?
    Ag1 P1 C10 C11 . . . . 12.6(9) ?
    C15 C10 C11 C12 . . . . 1.9(15) ?
    P1 C10 C11 C12 . . . . -178.8(8) ?
    C10 C11 C12 C13 . . . . 0.1(16) ?
    C11 C12 C13 C14 . . . . -1.7(17) ?
    C12 C13 C14 C15 . . . . 1.1(17) ?
    C11 C10 C15 C14 . . . . -2.5(14) ?
    P1 C10 C15 C14 . . . . 178.3(8) ?
    C13 C14 C15 C10 . . . . 1.0(16) ?
    C22 P2 C16 C21 . . . . 105.8(9) ?
    C3 P2 C16 C21 . . . . -0.2(9) ?
    Ag2 P2 C16 C21 . . . . -124.8(8) ?
    C22 P2 C16 C17 . . . . -76.7(8) ?
    C3 P2 C16 C17 . . . . 177.2(7) ?
    Ag2 P2 C16 C17 . . . . 52.7(8) ?
    C21 C16 C17 C18 . . . . 1.7(15) ?
    P2 C16 C17 C18 . . . . -175.9(8) ?
    C16 C17 C18 C19 . . . . -1.1(16) ?
    C17 C18 C19 C20 . . . . 1.1(18) ?
    C18 C19 C20 C21 . . . . -1.7(18) ?
    C17 C16 C21 C20 . . . . -2.3(15) ?
    P2 C16 C21 C20 . . . . 175.0(8) ?
    C19 C20 C21 C16 . . . . 2.3(16) ?
    C3 P2 C22 C23 . . . . -105.2(8) ?
    C16 P2 C22 C23 . . . . 149.2(8) ?
    Ag2 P2 C22 C23 . . . . 24.7(9) ?
    C3 P2 C22 C27 . . . . 71.4(8) ?
    C16 P2 C22 C27 . . . . -34.1(9) ?
    Ag2 P2 C22 C27 . . . . -158.7(7) ?
    C27 C22 C23 C24 . . . . -2.6(14) ?
    P2 C22 C23 C24 . . . . 174.2(8) ?
    C22 C23 C24 C25 . . . . 0.5(16) ?
    C23 C24 C25 C26 . . . . 2.0(17) ?
    C24 C25 C26 C27 . . . . -2.2(16) ?
    C25 C26 C27 C22 . . . . 0.0(15) ?
    C23 C22 C27 C26 . . . . 2.4(14) ?
    P2 C22 C27 C26 . . . . -174.3(7) ?
    C35 P3 C28 P4 . . . . -77.0(6) ?
    C29 P3 C28 P4 . . . . 173.0(5) ?
    Ag1 P3 C28 P4 . . . . 53.5(5) ?
    C47 P4 C28 P3 . . . . -176.6(5) ?
    C41 P4 C28 P3 . . . . 73.9(6) ?
    Ag2 P4 C28 P3 . . . . -52.5(6) ?
    C35 P3 C29 C34 . . . . 24.1(9) ?
    C28 P3 C29 C34 . . . . 133.1(8) ?
    Ag1 P3 C29 C34 . . . . -102.2(8) ?
    C35 P3 C29 C30 . . . . -169.4(8) ?
    C28 P3 C29 C30 . . . . -60.5(9) ?
    Ag1 P3 C29 C30 . . . . 64.2(8) ?
    C34 C29 C30 C31 . . . . 1.6(15) ?
    P3 C29 C30 C31 . . . . -165.3(8) ?
    C29 C30 C31 C32 . . . . -2.6(17) ?
    C30 C31 C32 C33 . . . . 1.6(18) ?
    C31 C32 C33 C34 . . . . 0.5(18) ?
    C30 C29 C34 C33 . . . . 0.5(15) ?
    P3 C29 C34 C33 . . . . 167.0(8) ?
    C32 C33 C34 C29 . . . . -1.5(17) ?
    C29 P3 C35 C36 . . . . 53.5(10) ?
    C28 P3 C35 C36 . . . . -56.6(10) ?
    Ag1 P3 C35 C36 . . . . 173.7(8) ?
    C29 P3 C35 C40 . . . . -126.1(8) ?
    C28 P3 C35 C40 . . . . 123.9(8) ?
    Ag1 P3 C35 C40 . . . . -5.8(9) ?
    C40 C35 C36 C37 . . . . -3.5(17) ?
    P3 C35 C36 C37 . . . . 176.9(9) ?
    C35 C36 C37 C38 . . . . 0(2) ?
    C36 C37 C38 C39 . . . . 3(2) ?
    C37 C38 C39 C40 . . . . -2.9(18) ?
    C38 C39 C40 C35 . . . . -0.3(17) ?
    C36 C35 C40 C39 . . . . 3.5(16) ?
    P3 C35 C40 C39 . . . . -176.9(8) ?
    C47 P4 C41 C42 . . . . 132.2(9) ?
    C28 P4 C41 C42 . . . . -122.3(8) ?
    Ag2 P4 C41 C42 . . . . 5.5(10) ?
    C47 P4 C41 C46 . . . . -57.0(11) ?
    C28 P4 C41 C46 . . . . 48.6(11) ?
    Ag2 P4 C41 C46 . . . . 176.4(9) ?
    C46 C41 C42 C43 . . . . 9.5(16) ?
    P4 C41 C42 C43 . . . . -178.4(9) ?
    C41 C42 C43 C44 . . . . -0.7(18) ?
    C42 C43 C44 C45 . . . . -5.3(19) ?
    C43 C44 C45 C46 . . . . 2(2) ?
    C44 C45 C46 C41 . . . . 8(2) ?
    C42 C41 C46 C45 . . . . -13.3(18) ?
    P4 C41 C46 C45 . . . . 175.4(10) ?
    C41 P4 C47 C48 . . . . -140.9(10) ?
    C28 P4 C47 C48 . . . . 109.4(11) ?
    Ag2 P4 C47 C48 . . . . -15.2(12) ?
    C41 P4 C47 C52 . . . . 40.1(13) ?
    C28 P4 C47 C52 . . . . -69.6(12) ?
    Ag2 P4 C47 C52 . . . . 165.7(10) ?
    C52 C47 C48 C49 . . . . 0(2) ?
    P4 C47 C48 C49 . . . . -179.0(11) ?
    C47 C48 C49 C50 . . . . 0(2) ?
    C48 C49 C50 C51 . . . . -1(2) ?
    C49 C50 C51 C52 . . . . 1(2) ?
    C48 C47 C52 C51 . . . . 0(2) ?
    P4 C47 C52 C51 . . . . 178.9(12) ?
    C50 C51 C52 C47 . . . . 0(3) ?
