# Supplementary material for: catena-Poly[silver(I)-bis­[μ-bis­(diphenyl­phosphino)methane-κ2 P:P′]-μ-thio­cyanato-κ2 S:S-silver(I)-μ-thio­cyanato-κ2 S:N]
Source: Acta Crystallogr Sect E Struct Rep Online. 2010 Sep 11;66(Pt 10):m1237–8. doi: 10.1107/S1600536810035622 (PMC2983356; doi:10.1107/S1600536810035622)
Supplement: Supplementary file 2 [file e-66-m1237-Isup2.hkl]

# 
# h,k,l, Fc-squared, Fo-squared, sigma(Fo-squared) and status flag 
# 
data_I
_shelx_title ' 090710f in P2(1)/n' 
_shelx_refln_list_code          4 
_shelx_F_calc_maximum      536.97 
_exptl_crystal_F_000      2224.00 
_reflns_d_resolution_high  0.8403 
 
loop_ 
 _symmetry_equiv_pos_as_xyz 
 'x, y, z' 
 '-x+1/2, y+1/2, -z+1/2' 
 '-x, -y, -z' 
 'x-1/2, -y-1/2, z-1/2' 
 
_cell_length_a    13.0712 
_cell_length_b    23.0805 
_cell_length_c    15.6340 
_cell_angle_alpha  90.000 
_cell_angle_beta   93.470 
_cell_angle_gamma  90.000 
 
_shelx_F_squared_multiplier     1.000 
 
loop_ 
 _refln_index_h 
 _refln_index_k 
 _refln_index_l 
 _refln_F_squared_calc 
 _refln_F_squared_meas 
 _refln_F_squared_sigma 
 _refln_observed_status 
   2   0   0    19326.97    20116.60    296.00 o 
   4   0   0     1590.40     2849.79     91.29 o 
   6   0   0     9711.56     9511.73    203.03 o 
   8   0   0        0.18       35.95     59.71 o 
  10   0   0    12639.77    12585.59    444.94 o 
  12   0   0     2611.16     3152.53    327.26 o 
  14   0   0      264.69     -119.25    274.27 o 
   1   1   0       96.96       94.71     15.76 o 
   2   1   0    15840.96    17442.75    167.10 o 
   3   1   0       24.40       -4.45     27.44 o 
   4   1   0   101043.53   100230.75    739.28 o 
   5   1   0      310.46      612.64     57.67 o 
   6   1   0      465.24      851.18     60.23 o 
   7   1   0      918.08      433.10     56.66 o 
   8   1   0     2265.95     2122.49     87.93 o 
   9   1   0      775.98      320.23     91.46 o 
  10   1   0     4459.00     4177.76    185.44 o 
  11   1   0     1366.31     1727.51    176.14 o 
  12   1   0     1469.99     1475.82    181.86 o 
  13   1   0       14.85     -142.11    119.93 o 
  14   1   0        0.62      -35.25    138.67 o 
  15   1   0        0.90     -127.08    186.97 o 
   1   2   0       57.00       60.43     15.41 o 
   2   2   0      761.13      850.47     29.67 o 
   3   2   0     6341.46     6112.94    103.38 o 
   4   2   0    14649.93    14722.47    188.85 o 
   5   2   0     1815.48     2505.79     94.09 o 
   6   2   0    43357.59    44812.85    442.64 o 
   7   2   0     2112.74     2301.47     75.85 o 
   8   2   0      461.36      813.94    100.34 o 
   9   2   0      822.56      704.21    124.28 o 
  10   2   0    12942.14    13812.87    330.26 o 
  11   2   0      256.69      213.41    105.06 o 
  12   2   0     2691.08     3266.06    233.74 o 
  13   2   0      493.66      451.53    150.99 o 
  14   2   0        6.00     -100.93    130.44 o 
  15   2   0       17.83     -115.61    186.17 o 
   1   3   0     3588.92     3489.18     84.99 o 
   2   3   0    28684.30    29650.12    288.63 o 
   3   3   0       25.42      -32.95     21.97 o 
   4   3   0    36492.58    38954.70    361.80 o 
   5   3   0     1113.53      511.50     57.17 o 
   6   3   0    13638.79    13308.37    212.98 o 
   7   3   0     3483.11     3976.03    124.35 o 
   8   3   0      792.95      869.06     90.03 o 
   9   3   0        0.13      -28.31     69.85 o 
  10   3   0    11672.67    11288.45    298.13 o 
  11   3   0     1577.94     1716.59    179.35 o 
  12   3   0      461.13      294.48    137.93 o 
  13   3   0       59.60     -101.18    110.51 o 
  14   3   0      207.45      138.55    152.55 o 
  15   3   0        7.88       17.52    171.33 o 
   0   4   0     2477.74     2752.29     94.17 o 
   1   4   0     6367.08     7195.46    200.02 o 
   2   4   0      497.09      763.53     59.58 o 
   3   4   0       36.84      -32.30     21.54 o 
   4   4   0      563.10     1203.96     96.83 o 
   5   4   0        2.62      -50.43     33.62 o 
   6   4   0    54835.14    56912.37    646.44 o 
   7   4   0       22.95       74.22     52.48 o 
   8   4   0       20.16      -16.48     51.78 o 
   9   4   0      215.94      139.08     74.12 o 
  10   4   0    12019.01    12384.78    309.15 o 
  11   4   0      820.39     1161.46    190.26 o 
  12   4   0     3953.17     4655.66    274.36 o 
  13   4   0      990.02      934.41    194.35 o 
  14   4   0      197.86      188.48    173.96 o 
  15   4   0      214.84       94.81    169.02 o 
   1   5   0     7698.70     8158.27    125.78 o 
   2   5   0    12642.09    12891.01    223.42 o 
   3   5   0     3401.92     3047.23     89.09 o 
   4   5   0    32464.76    31151.71    372.28 o 
   5   5   0     6386.80     7601.99    165.94 o 
   6   5   0    24928.83    23985.31    303.85 o 
   7   5   0     4013.47     3433.86    120.06 o 
   8   5   0     5375.05     5322.58    156.31 o 
   9   5   0      100.46      -87.95     58.64 o 
  10   5   0     8605.21     8185.20    304.92 o 
  11   5   0      962.24     1190.76    216.64 o 
  12   5   0      530.56      457.67    153.77 o 
  13   5   0      287.37      116.70    136.54 o 
  14   5   0     1272.96     1139.85    229.47 o 
  15   5   0       13.59     -234.04    156.02 o 
   0   6   0    16812.81    18906.93    334.03 o 
   1   6   0      197.03      179.37     36.55 o 
   2   6   0        1.08       30.37     43.61 o 
   3   6   0      237.91      190.75     43.64 o 
   4   6   0    10908.14    10400.10    146.82 o 
   5   6   0      709.68      855.52     64.90 o 
   6   6   0    51493.71    52647.77    446.60 o 
   7   6   0     4673.58     3823.80    126.14 o 
   8   6   0      137.05       23.58     58.04 o 
   9   6   0      376.83      442.98     89.54 o 
  10   6   0     4568.77     4614.51    238.89 o 
  11   6   0     1613.03     1586.13    219.71 o 
  12   6   0     3453.56     3606.95    295.72 o 
  13   6   0        0.11      -76.59    129.72 o 
  14   6   0       96.23     -121.03    137.41 o 
  15   6   0       37.28      173.52    173.58 o 
   1   7   0     1751.18     1851.34    105.82 o 
   2   7   0      505.79      537.38     96.57 o 
   3   7   0     4818.05     4243.24    145.07 o 
   4   7   0    23235.01    24489.82    320.98 o 
   5   7   0    23338.49    24608.02    271.66 o 
   6   7   0    12002.09    13792.54    201.98 o 
   7   7   0       36.19      -22.01     50.44 o 
   8   7   0     1160.72     1782.00    112.41 o 
   9   7   0      759.52      807.22    123.36 o 
  10   7   0    11893.47    11240.03    360.08 o 
  11   7   0     5986.19     5259.70    268.78 o 
  12   7   0      268.34      359.99    142.45 o 
  13   7   0      738.87     1054.42    197.65 o 
  14   7   0      742.70      673.60    238.81 o 
  15   7   0      131.95     -213.90    190.22 o 
   0   8   0    58576.61    61921.52    913.60 o 
   1   8   0     2157.71     1910.96     78.22 o 
   2   8   0     1147.88     1245.28    115.36 o 
   3   8   0       96.13       82.29     55.97 o 
   4   8   0     5949.04     6211.01    189.46 o 
   5   8   0     5445.00     5221.23    149.08 o 
   6   8   0    39626.34    40020.99    397.18 o 
   7   8   0      674.29     1188.24    151.87 o 
   8   8   0      588.59      258.58     96.00 o 
   9   8   0     1103.48      948.92    133.98 o 
  10   8   0      918.55     1392.68    192.96 o 
  11   8   0      298.21      252.62    125.29 o 
  12   8   0      103.00      241.79    130.16 o 
  13   8   0      968.59     1145.22    213.01 o 
  14   8   0      230.25       46.69    209.18 o 
   1   9   0    35090.40    35730.84    402.91 o 
   2   9   0     8035.40     8317.00    155.73 o 
   3   9   0      106.29      -22.00     51.05 o 
   4   9   0    24200.85    23089.46    403.38 o 
   5   9   0     2459.39     1933.45    136.79 o 
   6   9   0      187.10       23.80     55.25 o 
   7   9   0       32.47       43.64     54.25 o 
   8   9   0       21.51      -25.68     72.72 o 
   9   9   0      494.84      412.09    112.02 o 
  10   9   0     4326.85     3848.66    237.55 o 
  11   9   0     3500.40     3851.64    299.26 o 
  12   9   0     1397.36     1542.52    249.42 o 
  13   9   0      463.91      400.10    202.18 o 
  14   9   0      270.66      418.58    228.14 o 
   0  10   0   132774.58   132066.27   2567.76 o 
   1  10   0     4605.98     4525.43    170.24 o 
   2  10   0     8770.92     9008.73    173.08 o 
   3  10   0       45.06       22.35     59.23 o 
   4  10   0      923.08     1011.34    120.07 o 
   5  10   0     3999.47     3998.72    215.30 o 
   6  10   0    14641.76    16009.38    457.14 o 
   7  10   0       17.92      -49.55     56.83 o 
   8  10   0      728.36      912.37    129.55 o 
   9  10   0     2651.36     3076.04    208.59 o 
  10  10   0     5476.25     5302.52    219.93 o 
  11  10   0      602.95      451.37    198.70 o 
  12  10   0      613.20      363.50    198.97 o 
  13  10   0     1067.72     1222.96    284.75 o 
  14  10   0       95.91     -128.58    196.68 o 
   1  11   0    25130.51    25558.09    346.53 o 
   2  11   0     3612.69     3219.57    108.56 o 
   3  11   0       18.76        3.37     61.57 o 
   4  11   0    22137.78    19981.72    401.92 o 
   5  11   0    13892.43    13880.09    351.62 o 
   6  11   0      397.86      380.15    100.16 o 
   7  11   0     1980.92     2188.84    157.27 o 
   8  11   0      417.96      202.74     93.43 o 
   9  11   0      163.15       71.03     98.60 o 
  10  11   0      736.24      824.01    173.93 o 
  11  11   0     1360.00      995.49    242.75 o 
  12  11   0     1095.30      631.22    233.77 o 
  13  11   0      197.81      198.76    210.72 o 
  14  11   0       16.95     -242.20    161.47 o 
   0  12   0   173372.08   175395.19   2046.56 o 
   1  12   0    18429.61    18363.01    345.60 o 
   2  12   0     1475.82     1693.25    140.67 o 
   3  12   0      191.26      138.02     43.73 o 
   4  12   0     5887.08     6046.98    225.70 o 
   5  12   0     4710.58     4353.00    198.61 o 
   6  12   0     4895.42     4308.37    197.47 o 
   7  12   0      335.65      291.14    115.64 o 
   8  12   0      447.40      353.03    129.56 o 
   9  12   0     1726.43     2268.50    296.51 o 
  10  12   0     6232.06     6497.58    409.49 o 
  11  12   0       31.17       92.42    171.32 o 
  12  12   0     2670.59     2809.42    500.71 o 
  13  12   0      204.46      190.32    208.55 o 
   1  13   0     6831.17     6621.08    176.93 o 
   2  13   0     6412.95     5678.07    156.75 o 
   3  13   0      322.13      382.60     94.08 o 
   4  13   0    10025.78    10208.96    417.71 o 
   5  13   0     7891.59     7076.08    256.38 o 
   6  13   0     1079.00     1197.17    154.27 o 
   7  13   0     3260.71     3456.96    351.24 o 
   8  13   0        9.21      -20.72    106.62 o 
   9  13   0       84.24      -77.54    110.18 o 
  10  13   0     3383.06     3625.36    364.00 o 
  11  13   0     1794.19     1679.74    303.44 o 
  12  13   0      119.34      197.36    195.26 o 
  13  13   0      179.45       80.15    199.19 o 
   0  14   0    37658.57    37555.60    684.42 o 
   1  14   0    11430.33    10446.98    229.53 o 
   2  14   0       30.67      -17.85     54.61 o 
   3  14   0      729.48      809.27    207.04 o 
   4  14   0     1609.67     1610.97    173.40 o 
   5  14   0     1119.70     1379.60    169.98 o 
   6  14   0     3801.93     3600.41    200.72 o 
   7  14   0     2815.08     3464.10    340.17 o 
   8  14   0      160.17       32.07    115.03 o 
   9  14   0      191.92       -5.94    114.03 o 
  10  14   0     5395.03     5266.84    305.85 o 
  11  14   0      409.99      384.20    216.81 o 
  12  14   0     2589.61     2576.02    732.70 o 
  13  14   0      160.21      148.62    215.19 o 
   1  15   0      326.85      331.17     80.38 o 
   2  15   0     1294.15     1784.67    289.63 o 
   3  15   0      118.53       25.16     86.08 o 
   4  15   0     5549.23     4733.68    223.02 o 
   5  15   0    16449.55    15992.00    411.58 o 
   6  15   0     3102.85     3606.77    370.62 o 
   7  15   0     2666.06     3340.51    576.32 o 
   8  15   0      143.53       22.02    155.75 o 
   9  15   0       13.52     -100.33    111.94 o 
  10  15   0     1605.21     1339.41    219.28 o 
  11  15   0     2115.90     2269.42    651.53 o 
  12  15   0      100.08      -22.33    183.78 o 
  13  15   0      864.37     1117.82    458.16 o 
   0  16   0    12720.21    11616.75    366.78 o 
   1  16   0     3376.78     3605.14    148.14 o 
   2  16   0       20.36      -59.36     80.73 o 
   3  16   0       91.22       22.89     89.51 o 
   4  16   0      699.35      552.78    135.19 o 
   5  16   0       86.90       54.44    109.31 o 
   6  16   0     8182.50     8367.64    314.57 o 
   7  16   0     7379.17     7124.80    385.40 o 
   8  16   0        3.29     -114.02    146.32 o 
   9  16   0      797.00      802.08    203.17 o 
  10  16   0     1476.54     1802.11    247.19 o 
  11  16   0     2048.74     2834.87    378.90 o 
  12  16   0      335.59      258.95    207.46 o 
   1  17   0      126.34      -52.52     84.79 o 
   2  17   0       27.54     -125.65     83.77 o 
   3  17   0        0.08     -131.84     87.89 o 
   4  17   0     4106.63     3773.06    218.81 o 
   5  17   0    19612.01    19656.02    585.56 o 
   6  17   0     1627.34     1923.89    221.74 o 
   7  17   0     2839.63     3046.95    745.03 o 
   8  17   0       11.55     -196.59    131.06 o 
   9  17   0       11.53      -36.90    135.19 o 
  10  17   0      569.69      424.91    176.27 o 
  11  17   0     2243.80     2630.20    372.05 o 
  12  17   0        0.51     -264.34    177.11 o 
   0  18   0     2466.48     2836.21    459.38 o 
   1  18   0     2401.88     2775.64    208.07 o 
   2  18   0       31.23     -123.04     92.65 o 
   3  18   0       87.42     -120.63     99.74 o 
   4  18   0     1406.24     1396.21    223.98 o 
   5  18   0     2049.95     2840.95    255.03 o 
   6  18   0     5819.82     5795.94    280.33 o 
   7  18   0      953.93      964.27    250.96 o 
   8  18   0      199.73       65.87    199.60 o 
   9  18   0      665.69      480.66    172.92 o 
  10  18   0      353.85      291.59    174.12 o 
  11  18   0      532.32      532.56    185.57 o 
   1  19   0    18971.86    20694.99    486.54 o 
   2  19   0      942.09      880.39    171.05 o 
   3  19   0      157.32       -0.12    118.60 o 
   4  19   0     2036.06     2475.06    250.24 o 
   5  19   0     8847.66     9209.77    350.00 o 
   6  19   0       72.25      174.09    194.56 o 
   7  19   0     1806.97     1775.23    291.06 o 
   8  19   0       52.06       15.12    172.25 o 
   9  19   0        7.00        2.20    138.48 o 
  10  19   0      362.08      205.41    158.85 o 
  11  19   0     2108.18     2354.19    450.95 o 
   0  20   0     5537.64     7252.45    580.52 o 
   1  20   0     3075.72     3451.82    500.84 o 
   2  20   0        8.89     -152.33    101.55 o 
   3  20   0      530.77      295.79    176.22 o 
   4  20   0      539.24      279.92    146.23 o 
   5  20   0     4559.17     4999.11    274.47 o 
   6  20   0     1892.26     2464.33    329.17 o 
   7  20   0      149.91      213.35    184.82 o 
   8  20   0       11.81      -39.05    173.34 o 
   9  20   0      702.26      824.92    201.18 o 
  10  20   0       44.49       25.08    155.02 o 
   1  21   0    12921.08    13549.01    841.92 o 
   2  21   0       67.28      -92.77    144.79 o 
   3  21   0        0.11     -171.96    116.02 o 
   4  21   0      510.40      275.31    152.38 o 
   5  21   0     4512.86     4514.56    279.50 o 
   6  21   0      132.27      281.66    231.99 o 
   7  21   0      403.10      191.10    316.01 o 
   8  21   0       38.34      124.52    192.79 o 
   9  21   0      121.45      -66.70    150.10 o 
  10  21   0      296.27      188.66    171.95 o 
   0  22   0      107.06      179.69    234.43 o 
   1  22   0     3325.28     4754.64    449.80 o 
   2  22   0        5.80     -177.95    146.60 o 
   3  22   0      104.36      -18.98    157.08 o 
   4  22   0      149.97      252.35    139.69 o 
   5  22   0     2979.81     3620.97    309.14 o 
   6  22   0      399.78      380.72    195.70 o 
   7  22   0       36.73     -105.26    172.37 o 
   8  22   0        6.89       39.18    143.83 o 
   9  22   0      758.70      406.67    175.74 o 
   1  23   0     6072.02     6095.71    403.33 o 
   2  23   0        4.53     -141.07    162.54 o 
   3  23   0       51.55       98.22    175.07 o 
   4  23   0      149.49       33.26    135.91 o 
   5  23   0     3197.87     3751.79    367.84 o 
   6  23   0      339.86      187.02    195.58 o 
   7  23   0      159.96      226.79    230.91 o 
   8  23   0       10.91     -174.03    142.42 o 
   0  24   0     1985.78     2194.16    481.06 o 
   1  24   0     2515.03     2280.24    417.23 o 
   2  24   0      115.80       -6.25    181.09 o 
   3  24   0        0.27     -184.12    182.53 o 
   4  24   0        2.63       -1.92    163.66 o 
   5  24   0      666.50      669.92    182.71 o 
   6  24   0       14.18      -21.59    171.97 o 
   7  24   0     1235.56     1175.17    404.22 o 
   1  25   0      275.51      -40.45    178.87 o 
   2  25   0       31.65     -177.75    170.44 o 
   3  25   0       39.01       43.16    182.29 o 
   4  25   0       70.97     -126.51    173.33 o 
   5  25   0     4521.84     5275.64    578.08 o 
   6  25   0       43.85       -3.12    199.46 o 
   0  26   0     2236.43     1939.14    487.29 o 
   1  26   0     1251.97     1012.13    389.18 o 
   2  26   0      212.82      117.27    207.78 o 
   3  26   0      122.78       64.75    205.59 o 
   4  26   0       13.99     -138.59    179.54 o 
   5  26   0        5.73      188.90    308.42 o 
   1  27   0      275.03       92.67    227.57 o 
   2  27   0       92.77      -52.09    217.14 o 
 -15   0   1      705.04      880.81    372.11 o 
 -13   0   1      741.72      688.62    496.23 o 
 -11   0   1     4491.54     3656.01    269.53 o 
  -9   0   1    14323.18    13745.01    429.97 o 
  -7   0   1      121.79        5.66     50.87 o 
  -5   0   1      429.27      235.51    111.66 o 
  -3   0   1    48483.79    49443.74    894.63 o 
  -1   0   1    73549.10    76753.70   1199.26 o 
   1   0   1    74514.05    70030.74   2816.96 o 
   3   0   1    25570.63    27352.21    430.23 o 
   5   0   1    62732.44    63397.42    672.26 o 
   7   0   1     4709.82     5310.51    151.84 o 
   9   0   1      218.88       30.03    102.05 o 
  11   0   1     3652.28     2468.25    286.27 o 
  13   0   1      139.31       90.95    204.08 o 
  15   0   1      190.85       67.21    304.35 o 
 -15   1   1     4139.61     5001.16    422.88 o 
 -14   1   1        9.27     -129.77    152.15 o 
 -13   1   1      848.98      626.13    336.56 o 
 -12   1   1       80.54      185.85    108.60 o 
 -11   1   1      395.65      262.82    110.57 o 
 -10   1   1        4.72      -37.24     73.80 o 
  -9   1   1     3354.01     4006.29    167.12 o 
  -8   1   1      174.90      141.04     47.81 o 
  -7   1   1      199.30      104.41     40.24 o 
  -6   1   1     2063.83     1351.74    143.14 o 
  -5   1   1   113976.52   117071.68    959.97 o 
  -4   1   1      459.35      396.66     75.97 o 
  -3   1   1      616.88      664.71     50.56 o 
  -2   1   1     2209.80     1911.22     76.24 o 
  -1   1   1     3466.90     4501.18     86.60 o 
   0   1   1      616.73      490.01     23.07 o 
   1   1   1   174536.80   148831.89   2553.58 o 
   2   1   1      588.04      347.87     37.32 o 
   3   1   1    28973.63    29703.15    277.08 o 
   4   1   1     2628.44     2940.02     79.70 o 
   5   1   1     3548.41     3473.69     96.03 o 
   6   1   1      135.20      379.60     45.92 o 
   7   1   1      420.44      297.64     50.95 o 
   8   1   1      727.68      762.04    107.00 o 
   9   1   1     1206.39     1469.43    147.59 o 
  10   1   1      115.02     -114.78     76.52 o 
  11   1   1     3526.29     3855.15    193.06 o 
  12   1   1       85.55      100.68    106.75 o 
  13   1   1     3914.57     4562.95    329.00 o 
  14   1   1       56.01        2.59    142.74 o 
  15   1   1       15.42      -47.92    211.67 o 
 -15   2   1      572.62      804.53    260.98 o 
 -14   2   1       16.94      -28.06    139.21 o 
 -13   2   1       85.95       73.60    120.66 o 
 -12   2   1       74.20      -44.23     89.78 o 
 -11   2   1     5186.39     4895.47    208.01 o 
 -10   2   1        9.26     -111.87     74.58 o 
  -9   2   1     7029.55     6937.27    181.73 o 
  -8   2   1      183.57      201.40     51.36 o 
  -7   2   1       36.71      170.22     52.24 o 
  -6   2   1      245.26      120.88     47.12 o 
  -5   2   1     3377.62     3730.05    111.87 o 
  -4   2   1     3767.56     3878.82    100.21 o 
  -3   2   1    21411.27    24577.03    311.10 o 
  -2   2   1     8306.08     7639.94     96.71 o 
  -1   2   1    30827.72    32429.37    417.99 o 
   0   2   1      118.07      229.14     34.07 o 
   1   2   1     7655.30     7752.14     92.17 o 
   2   2   1      936.45     1048.83     40.89 o 
   3   2   1     1384.48     1173.68     71.13 o 
   4   2   1     3429.19     3477.34     90.04 o 
   5   2   1    49531.35    44676.78    423.74 o 
   6   2   1     9184.55     9698.91    179.28 o 
   7   2   1      290.67      541.11     85.85 o 
   8   2   1       22.77        1.54     51.71 o 
   9   2   1        3.72      -34.46     68.38 o 
  10   2   1      456.84      313.21    107.15 o 
  11   2   1     5373.70     5728.06    229.93 o 
  12   2   1      742.95      630.72    143.21 o 
  13   2   1       67.27      -34.47    132.04 o 
  14   2   1      552.71      559.34    212.64 o 
  15   2   1       65.30      -89.32    210.38 o 
 -15   3   1     2452.85     3297.26    392.49 o 
 -14   3   1      108.98       32.59    149.00 o 
 -13   3   1        6.45        7.46    129.11 o 
 -12   3   1      317.22      300.56    137.06 o 
 -11   3   1     8027.03     8294.50    282.35 o 
 -10   3   1      458.89      548.66    116.80 o 
  -9   3   1    12495.79    13020.55    252.13 o 
  -8   3   1     1760.04     1876.10    130.29 o 
  -7   3   1        1.09      -12.39     41.92 o 
  -6   3   1     6158.89     8220.93    163.66 o 
  -5   3   1   106687.23   103678.34    880.19 o 
  -4   3   1      974.01      833.64     61.69 o 
  -3   3   1     1279.45     1459.20     48.49 o 
  -2   3   1     4258.14     4667.21    100.73 o 
  -1   3   1      234.46      343.76     49.28 o 
   0   3   1     4474.23     4955.71     84.32 o 
   1   3   1    34490.07    38012.11    370.80 o 
   2   3   1    23439.85    23764.02    203.27 o 
   3   3   1     1358.36     1321.48     44.38 o 
   4   3   1       29.16       53.37     34.20 o 
   5   3   1    14046.14    14057.85    227.80 o 
   6   3   1     7647.58     6915.57    152.57 o 
   7   3   1    25907.10    28429.99    354.10 o 
   8   3   1     2318.89     2326.01    193.63 o 
   9   3   1     1169.37     1447.95    148.38 o 
  10   3   1      128.59      165.79     94.35 o 
  11   3   1     5667.86     5736.73    230.11 o 
  12   3   1      746.08      568.02    164.29 o 
  13   3   1     2088.58     2300.38    264.35 o 
  14   3   1       50.37     -192.63    128.42 o 
  15   3   1       74.70      -11.31    167.66 o 
 -15   4   1      460.84      625.10    207.89 o 
 -14   4   1       89.40     -105.05    143.64 o 
 -13   4   1       55.21     -124.43    127.13 o 
 -12   4   1      522.98      291.85    141.17 o 
 -11   4   1     3419.45     3932.92    243.36 o 
 -10   4   1     3770.32     3468.41    178.51 o 
  -9   4   1    12416.52    11571.84    285.66 o 
  -8   4   1       51.00       41.54     53.53 o 
  -7   4   1     9089.81     8727.14    181.69 o 
  -6   4   1     3292.74     2770.89    106.86 o 
  -5   4   1    31797.79    28673.15    343.67 o 
  -4   4   1     9069.93     8426.32    130.03 o 
  -3   4   1    20477.40    23205.04    225.98 o 
  -2   4   1      189.85      -17.89     43.81 o 
  -1   4   1       26.13       -8.48     26.21 o 
   0   4   1    13683.04    12729.60    162.09 o 
   1   4   1    42362.15    44362.77    559.06 o 
   2   4   1       34.92       56.53     29.86 o 
   3   4   1     2815.25     3200.26     86.38 o 
   4   4   1       41.50      -20.81     21.55 o 
   5   4   1    38708.52    40330.53    526.18 o 
   6   4   1     6182.66     6076.35    145.73 o 
   7   4   1     3448.64     3190.31    127.51 o 
   8   4   1     3127.28     3216.74    126.43 o 
   9   4   1      357.02      399.88     98.23 o 
  10   4   1       51.25      -24.81     85.80 o 
  11   4   1     5616.98     5360.99    269.54 o 
  12   4   1       47.71       50.45    123.45 o 
  13   4   1     1149.40     1277.78    214.48 o 
  14   4   1      345.04      368.60    208.89 o 
  15   4   1      479.76      715.25    246.07 o 
 -15   5   1     1964.51     2016.00    270.82 o 
 -14   5   1       40.75      100.48    150.37 o 
 -13   5   1      696.65      765.71    179.74 o 
 -12   5   1       10.03      -43.21    121.27 o 
 -11   5   1    19554.09    20326.17    508.46 o 
 -10   5   1      726.63      870.03    261.70 o 
  -9   5   1    11482.39    11607.79    239.98 o 
  -8   5   1      326.81      150.83     60.60 o 
  -7   5   1      118.86       38.31     48.52 o 
  -6   5   1    18806.35    17936.28    273.00 o 
  -5   5   1    29488.51    32237.49    322.10 o 
  -4   5   1      428.87      255.66     37.69 o 
  -3   5   1       66.16       15.62     29.68 o 
  -2   5   1     1432.94     1129.05    110.32 o 
  -1   5   1       25.70      -21.78     22.28 o 
   0   5   1    19946.04    22156.94    248.86 o 
   1   5   1   288336.59   266612.50   1948.20 o 
   2   5   1      887.79     1039.91     54.09 o 
   3   5   1     2595.85     2407.64     68.58 o 
   4   5   1      158.86      165.27     33.05 o 
   5   5   1    13297.01    14195.12    199.60 o 
   6   5   1        2.37       69.57     51.64 o 
   7   5   1    45209.73    46431.77    493.21 o 
   8   5   1        1.45       -5.35     58.06 o 
   9   5   1     2717.88     2894.16    172.40 o 
  10   5   1      540.63      381.82    112.99 o 
  11   5   1     4129.37     4495.85    246.90 o 
  12   5   1      247.30      278.39    137.06 o 
  13   5   1     1403.74     2301.26    272.72 o 
  14   5   1       15.81      -42.44    145.54 o 
  15   5   1       37.03      -25.57    175.83 o 
 -15   6   1      717.55     1026.80    287.11 o 
 -14   6   1       28.91      190.19    153.98 o 
 -13   6   1       67.99      -21.89    129.08 o 
 -12   6   1      538.00      618.80    172.52 o 
 -11   6   1      323.06      299.88    141.27 o 
 -10   6   1     6148.58     5893.82    261.50 o 
  -9   6   1    12724.44    12533.45    295.91 o 
  -8   6   1       10.56      -56.87     50.26 o 
  -7   6   1     6037.41     6072.48    163.50 o 
  -6   6   1      414.32      573.29    103.43 o 
  -5   6   1    16174.29    17163.65    231.66 o 
  -4   6   1    11513.27    12292.79    158.32 o 
  -3   6   1     3102.26     3045.17    118.80 o 
  -2   6   1      826.73      623.62     75.41 o 
  -1   6   1    10706.83     9796.88    153.55 o 
   0   6   1      401.80      467.23     62.71 o 
   1   6   1    70473.14    68421.34    599.50 o 
   2   6   1     1616.54     1457.32     66.15 o 
   3   6   1     8615.39     8715.20    211.28 o 
   4   6   1     1188.02     1009.68     58.04 o 
   5   6   1    44304.24    42693.60    373.00 o 
   6   6   1    10184.03    10155.27    156.97 o 
   7   6   1       64.61       70.64     53.05 o 
   8   6   1     3500.99     3825.76    141.17 o 
   9   6   1      276.93       10.59     66.95 o 
  10   6   1       38.16     -148.19     98.80 o 
  11   6   1     2725.65     2584.21    256.74 o 
  12   6   1       57.82      -59.45    118.29 o 
  13   6   1     1833.99     1982.25    309.76 o 
  14   6   1      208.30      139.95    156.16 o 
  15   6   1      620.97      867.07    279.61 o 
 -15   7   1     1495.15     1660.85    953.85 o 
 -14   7   1        3.91     -189.12    169.18 o 
 -13   7   1      192.04      143.88    147.30 o 
 -12   7   1     1090.83      910.28    176.27 o 
 -11   7   1    10774.42    11331.56    371.52 o 
 -10   7   1      247.89      149.47    114.65 o 
  -9   7   1     4130.87     4600.14    186.15 o 
  -8   7   1        1.67      -78.14     52.09 o 
  -7   7   1        2.19      -41.37     45.90 o 
  -6   7   1       26.30        8.87     38.27 o 
  -5   7   1    36576.14    33957.65    337.29 o 
  -4   7   1     1065.75     1256.37    133.92 o 
  -3   7   1    14747.28    17005.15    306.72 o 
  -2   7   1      495.02      759.20     86.22 o 
  -1   7   1     2469.65     2656.03    129.75 o 
   0   7   1    55038.02    56747.39    842.68 o 
   1   7   1   229197.72   219923.20   2035.51 o 
   2   7   1    13406.31    13743.64    199.86 o 
   3   7   1     4233.68     3936.34    146.83 o 
   4   7   1     1679.37     1727.88     69.02 o 
   5   7   1    26255.64    26355.56    275.58 o 
   6   7   1       28.21      152.08     56.68 o 
   7   7   1    23299.97    23811.12    452.38 o 
   8   7   1     2372.19     2654.42    124.64 o 
   9   7   1      216.51      158.18     98.05 o 
  10   7   1     1651.47     1737.83    224.30 o 
  11   7   1     2695.43     3117.04    465.99 o 
  12   7   1     1377.40     1394.38    210.07 o 
  13   7   1      408.86      353.71    160.59 o 
  14   7   1       13.04     -167.56    136.20 o 
 -14   8   1        3.14        3.71    199.97 o 
 -13   8   1      364.44      270.21    184.74 o 
 -12   8   1      330.35      397.26    146.91 o 
 -11   8   1       26.62        2.93    111.07 o 
 -10   8   1     1694.06     2576.10    310.87 o 
  -9   8   1    12915.33    12118.81    300.72 o 
  -8   8   1        2.79      -92.18     61.46 o 
  -7   8   1     1167.08     1273.67     85.70 o 
  -6   8   1       74.28      -45.11     35.84 o 
  -5   8   1     4602.46     3775.20    127.43 o 
  -4   8   1     1422.51     1162.41    134.09 o 
  -3   8   1    24054.54    24697.75    540.97 o 
  -2   8   1      501.32     1033.74     67.71 o 
  -1   8   1    35414.16    37143.32    399.18 o 
   0   8   1     4196.31     3919.82    111.26 o 
   1   8   1     7053.83     7709.35    295.30 o 
   2   8   1     1986.97     1711.17     76.80 o 
   3   8   1       68.46        3.76     33.62 o 
   4   8   1      454.63      543.71     69.18 o 
   5   8   1    31370.60    32432.86    319.86 o 
   6   8   1     1754.96     1267.25    110.88 o 
   7   8   1      999.85     1378.96    108.66 o 
   8   8   1       31.50     -100.42     66.95 o 
   9   8   1       54.58       -5.26     84.04 o 
  10   8   1      164.94        9.12    110.03 o 
  11   8   1     2375.21     2470.28    252.09 o 
  12   8   1      727.93      429.08    158.15 o 
  13   8   1       21.34      -10.38    124.44 o 
  14   8   1     1585.87     1819.13    258.52 o 
 -14   9   1      232.26      174.70    224.40 o 
 -13   9   1       53.69      -19.12    168.20 o 
 -12   9   1      112.32      135.69    181.51 o 
 -11   9   1      946.72      731.89    215.51 o 
 -10   9   1     1106.41     1381.90    160.99 o 
  -9   9   1     5199.24     4643.58    195.12 o 
  -8   9   1      176.50       71.29     87.11 o 
  -7   9   1     1031.01     1114.18    157.96 o 
  -6   9   1      472.24      513.96     82.15 o 
  -5   9   1    43282.63    43345.70    503.65 o 
  -4   9   1     6489.66     6627.71    209.09 o 
  -3   9   1      179.70       76.42     59.21 o 
  -2   9   1     1634.83     1189.05     81.20 o 
  -1   9   1     6719.26     6626.25    147.55 o 
   0   9   1    35503.15    36981.72    416.98 o 
   1   9   1    84698.28    85727.27    771.87 o 
   2   9   1     2730.14     3005.05    137.36 o 
   3   9   1     2478.54     2219.31     87.02 o 
   4   9   1       61.44       60.64     42.55 o 
   5   9   1     2501.42     3056.91     98.72 o 
   6   9   1     1446.19     1482.87     76.22 o 
   7   9   1     5776.81     5788.92    195.01 o 
   8   9   1      599.24      640.30    116.19 o 
   9   9   1       32.37     -110.60     75.92 o 
  10   9   1       79.01      -62.73     99.85 o 
  11   9   1     7133.96     6653.03    305.47 o 
  12   9   1      214.18        9.79    126.32 o 
  13   9   1      407.64      282.00    156.67 o 
  14   9   1       38.17     -119.36    180.32 o 
 -14  10   1        0.21       79.36    201.94 o 
 -13  10   1      200.96      338.04    209.55 o 
 -12  10   1      471.75      332.79    320.21 o 
 -11  10   1     1189.29     1241.11    268.42 o 
 -10  10   1      586.57      275.91    130.10 o 
  -9  10   1     2131.37     2863.20    196.63 o 
  -8  10   1      608.73      657.90    130.81 o 
  -7  10   1      106.26       33.17     62.17 o 
  -6  10   1     2815.06     2569.06    123.73 o 
  -5  10   1      217.88      251.08     86.74 o 
  -4  10   1    13694.23    11377.72    288.80 o 
  -3  10   1    11856.38    11810.96    286.01 o 
  -2  10   1     1224.43     1239.00    161.64 o 
  -1  10   1    10327.43    10863.48    201.40 o 
   0  10   1    20935.21    22221.02    311.79 o 
   1  10   1     2143.65     2490.40    101.18 o 
   2  10   1    26132.80    26647.18    343.06 o 
   3  10   1      541.26      415.93     57.69 o 
   4  10   1      103.13       14.69     39.07 o 
   5  10   1    18829.95    17711.59    416.05 o 
   6  10   1      350.87      412.98     85.07 o 
   7  10   1      150.84      166.55     81.78 o 
   8  10   1       17.39     -101.92     67.95 o 
   9  10   1      722.69      570.16    125.61 o 
  10  10   1      637.21      596.84    150.01 o 
  11  10   1      155.21       62.72    123.06 o 
  12  10   1     3601.38     3916.47    345.08 o 
  13  10   1      288.39      540.73    229.50 o 
  14  10   1      556.09      514.11    235.90 o 
 -14  11   1     1179.04      588.01    262.23 o 
 -13  11   1      443.28      225.12    216.00 o 
 -12  11   1       10.76       20.26    152.10 o 
 -11  11   1      176.47      415.11    188.95 o 
 -10  11   1      472.52      365.19    155.13 o 
  -9  11   1     2981.30     3788.13    239.23 o 
  -8  11   1      664.16     1057.30    154.48 o 
  -7  11   1      143.82       93.20     67.97 o 
  -6  11   1      195.17      149.88     84.75 o 
  -5  11   1    44603.20    43666.36    653.34 o 
  -4  11   1    18536.59    18087.63    383.21 o 
  -3  11   1       24.40      -41.35     64.06 o 
  -2  11   1     1518.99     1688.45    108.20 o 
  -1  11   1       82.55       90.05     52.98 o 
   0  11   1    32860.40    32466.88    409.24 o 
   1  11   1    37452.82    36224.75    455.14 o 
   2  11   1     1104.66     1096.84     83.01 o 
   3  11   1     5174.39     4607.65    126.71 o 
   4  11   1      259.42      170.20     82.34 o 
   5  11   1      379.89      328.81    113.37 o 
   6  11   1     5502.63     5378.18    182.45 o 
   7  11   1     1229.84     1336.05    171.17 o 
   8  11   1       47.63       76.94     86.44 o 
   9  11   1      651.46      499.11    120.24 o 
  10  11   1     1424.75     2465.17    388.83 o 
  11  11   1     2195.14     2808.90    361.77 o 
  12  11   1      231.52      137.81    177.80 o 
  13  11   1     1499.70     1599.15    319.87 o 
  14  11   1      248.56      300.58    221.37 o 
 -13  12   1       15.78       58.52    192.10 o 
 -12  12   1      234.32      -42.18    163.06 o 
 -11  12   1     4084.70     4415.95    424.28 o 
 -10  12   1     2616.84     2823.40    264.51 o 
  -9  12   1     3621.02     3659.00    288.44 o 
  -8  12   1      135.76       76.40    131.93 o 
  -7  12   1      248.28      156.89     94.57 o 
  -6  12   1     3703.89     3250.56    176.63 o 
  -5  12   1     2028.47     1963.95    369.95 o 
  -4  12   1    25027.30    24702.11    471.65 o 
  -3  12   1     6638.91     6299.84    225.39 o 
  -2  12   1      349.06      213.06     59.36 o 
  -1  12   1     3286.53     3720.52    130.72 o 
   0  12   1     9061.32     8860.62    203.67 o 
   1  12   1     5320.63     5041.19    152.58 o 
   2  12   1    11536.26    11234.14    245.08 o 
   3  12   1       98.63      199.54     57.87 o 
   4  12   1      307.81      165.72    129.39 o 
   5  12   1    14572.48    14568.41    355.60 o 
   6  12   1     4312.57     4428.14    198.06 o 
   7  12   1     1978.17     2794.33    233.70 o 
   8  12   1     3346.42     3782.68    257.35 o 
   9  12   1       11.74       58.84    122.41 o 
  10  12   1      301.44       99.11    132.14 o 
  11  12   1     3315.95     2713.79    543.53 o 
  12  12   1     2416.28     2729.05    414.79 o 
  13  12   1       96.88      -43.85    181.86 o 
 -13  13   1       70.05     -256.08    170.72 o 
 -12  13   1      195.10      -79.26    168.20 o 
 -11  13   1     2674.85     2384.67    756.01 o 
 -10  13   1      165.92      -23.23    129.09 o 
  -9  13   1     2158.04     2188.89    293.77 o 
  -8  13   1      244.92       41.76    133.16 o 
  -7  13   1      331.56      183.60    103.22 o 
  -6  13   1     3290.82     3182.09    182.89 o 
  -5  13   1    15421.59    15988.29    390.52 o 
  -4  13   1     3766.58     4039.24    247.40 o 
  -3  13   1     2728.03     2391.83    174.57 o 
  -2  13   1       28.93      -66.56     44.37 o 
  -1  13   1       99.94      -25.58     50.68 o 
   0  13   1     7093.68     7220.26    188.53 o 
   1  13   1    24771.53    25498.41    374.16 o 
   2  13   1     1494.47     1433.17    152.40 o 
   3  13   1      252.26      178.65     61.03 o 
   4  13   1       15.77      -72.69     75.83 o 
   5  13   1     2426.39     2211.10    213.01 o 
   6  13   1     3794.91     3855.98    194.47 o 
   7  13   1     1622.36     1399.41    183.98 o 
   8  13   1        1.32       16.57    107.05 o 
   9  13   1       65.22     -118.99    112.03 o 
  10  13   1      971.81     1090.48    205.87 o 
  11  13   1      703.13      265.47    323.73 o 
  12  13   1      175.18       22.53    190.03 o 
  13  13   1     1919.74     2312.21    374.89 o 
 -13  14   1       26.28     -120.25    170.97 o 
 -12  14   1     1592.68     1483.05    301.03 o 
 -11  14   1     2370.46     3049.85    380.76 o 
 -10  14   1     6833.13     6531.18    316.28 o 
  -9  14   1     1350.15     1433.20    268.47 o 
  -8  14   1       21.19     -187.70    133.09 o 
  -7  14   1      193.59       -5.69     97.98 o 
  -6  14   1     1743.13     1101.76    290.89 o 
  -5  14   1     1333.76     1234.38    164.13 o 
  -4  14   1     7825.02     8501.88    285.63 o 
  -3  14   1     4294.57     3707.88    277.38 o 
  -2  14   1     1126.91     1073.56    100.89 o 
  -1  14   1     3658.55     4098.63    146.02 o 
   0  14   1     8743.19     8630.02    238.15 o 
   1  14   1      353.54      224.42     70.96 o 
   2  14   1     5240.58     5374.66    162.45 o 
   3  14   1      880.80      700.74    131.40 o 
   4  14   1      400.70      219.64     98.39 o 
   5  14   1     5012.64     4615.33    217.52 o 
   6  14   1    16764.59    16810.97    413.02 o 
   7  14   1     2028.46     2240.55    381.80 o 
   8  14   1     3977.87     4071.24    239.91 o 
   9  14   1      121.85     -112.70    106.28 o 
  10  14   1      338.16      187.08    151.94 o 
  11  14   1     2086.09     2335.70    493.80 o 
  12  14   1      326.75      302.10    203.23 o 
  13  14   1      625.29      591.60    261.15 o 
 -13  15   1        8.21     -169.89    175.21 o 
 -12  15   1      285.57      165.20    260.45 o 
 -11  15   1     2166.09     2539.84    282.77 o 
 -10  15   1      330.81      561.89    174.54 o 
  -9  15   1     2151.03     2306.28    317.63 o 
  -8  15   1      411.90      135.92    166.08 o 
  -7  15   1      429.27      145.88    115.91 o 
  -6  15   1    11773.03    11511.78    356.95 o 
  -5  15   1     8807.83     9149.98    313.60 o 
  -4  15   1      503.20      516.62    125.23 o 
  -3  15   1      423.48      291.83    104.59 o 
  -2  15   1      583.52      543.29    119.67 o 
  -1  15   1       15.70        0.94     58.04 o 
   0  15   1       43.65       12.80     61.84 o 
   1  15   1    15937.94    16267.30    305.41 o 
   2  15   1     9825.73    11203.35    325.44 o 
   3  15   1      375.05      181.22    101.55 o 
   4  15   1      819.31      433.06    123.87 o 
   5  15   1     2635.88     2605.61    202.65 o 
   6  15   1      836.56     1383.55    179.53 o 
   7  15   1     4073.62     3875.96    271.39 o 
   8  15   1     1040.62      678.24    166.94 o 
   9  15   1      253.71       90.58    128.56 o 
  10  15   1      884.28      801.14    191.18 o 
  11  15   1      656.16      535.90    222.32 o 
  12  15   1      695.85      293.49    207.87 o 
 -12  16   1     2289.36     2342.75    629.58 o 
 -11  16   1      388.85      384.85    173.76 o 
 -10  16   1    10716.32     9664.52    395.16 o 
  -9  16   1     1458.98     1351.92    275.10 o 
  -8  16   1        8.14      -87.52    144.76 o 
  -7  16   1      668.99      650.11    200.98 o 
  -6  16   1      123.17        9.41    112.88 o 
  -5  16   1     2943.41     3426.19    326.80 o 
  -4  16   1    10679.76    10593.13    472.74 o 
  -3  16   1     1819.98     2042.24    202.32 o 
  -2  16   1      369.35      136.83    102.80 o 
  -1  16   1     2021.84     2007.10    171.36 o 
   0  16   1     1032.94      896.34    111.76 o 
   1  16   1     2331.81     2361.13    155.06 o 
   2  16   1      202.40      266.55    109.76 o 
   3  16   1        7.09      -49.40     83.35 o 
   4  16   1        0.05     -136.31     90.87 o 
   5  16   1     3741.88     3301.12    218.00 o 
   6  16   1    27381.15    28292.41    583.79 o 
   7  16   1      126.52     -137.11    115.59 o 
   8  16   1     6989.93     7466.98    326.13 o 
   9  16   1       52.90     -165.63    110.42 o 
  10  16   1       31.45     -157.73    126.03 o 
  11  16   1      438.81      277.39    231.72 o 
  12  16   1      285.32       89.67    189.23 o 
 -12  17   1      216.57      214.42    197.79 o 
 -11  17   1      607.61      641.89    321.98 o 
 -10  17   1      456.44      379.89    160.95 o 
  -9  17   1     1265.76     1292.40    270.28 o 
  -8  17   1      603.69      500.17    209.02 o 
  -7  17   1      234.08       43.24    163.52 o 
  -6  17   1     9692.38    10573.88    380.70 o 
  -5  17   1     7228.68     6915.96    293.50 o 
  -4  17   1        1.44      -16.09    102.36 o 
  -3  17   1       29.84      -81.18     92.25 o 
  -2  17   1     1402.99     1268.43    251.96 o 
  -1  17   1      127.64      157.81    103.30 o 
   0  17   1      227.25      309.72     86.63 o 
   1  17   1     3673.58     3922.21    205.33 o 
   2  17   1     4675.21     4300.11    218.89 o 
   3  17   1      209.31        8.65     94.24 o 
   4  17   1      289.27       58.81    112.26 o 
   5  17   1     2848.91     2306.03    266.17 o 
   6  17   1     1108.92     1689.80    208.99 o 
   7  17   1     2948.25     3530.55    292.88 o 
   8  17   1       94.58       20.77    129.31 o 
   9  17   1      283.20        2.35    132.26 o 
  10  17   1     1040.30     1113.84    214.62 o 
  11  17   1      592.35      486.67    239.54 o 
  12  17   1      935.77     1846.64    330.28 o 
 -11  18   1       45.15      162.37    161.15 o 
 -10  18   1     4728.63     5151.05    302.61 o 
  -9  18   1     1227.32     1253.35    349.21 o 
  -8  18   1       17.58      -91.15    139.30 o 
  -7  18   1      424.36      192.53    182.09 o 
  -6  18   1     1513.50     1787.61    223.38 o 
  -5  18   1      713.18      815.79    167.10 o 
  -4  18   1    14560.20    14372.61    416.34 o 
  -3  18   1      524.16      490.84    143.85 o 
  -2  18   1       40.34      -99.38     96.30 o 
  -1  18   1     2276.20     2061.53    203.64 o 
   0  18   1     8563.49     9003.59    563.85 o 
   1  18   1      710.88      706.51    143.33 o 
   2  18   1     2739.48     3049.23    246.87 o 
   3  18   1      144.78      -10.15    101.21 o 
   4  18   1      158.51       72.93    117.60 o 
   5  18   1     2785.38     3246.11    565.30 o 
   6  18   1     6166.63     5365.06    341.10 o 
   7  18   1      753.41      727.61    175.13 o 
   8  18   1     2087.91     2487.51    270.03 o 
   9  18   1      558.08      242.19    206.05 o 
  10  18   1        9.62     -182.21    134.30 o 
  11  18   1       36.04       99.63    198.77 o 
 -11  19   1      448.38      336.66    177.27 o 
 -10  19   1       22.07      111.65    147.29 o 
  -9  19   1      360.75      309.37    264.11 o 
  -8  19   1      740.01      465.21    215.32 o 
  -7  19   1       64.07      -47.45    164.83 o 
  -6  19   1     1084.75      985.34    201.88 o 
  -5  19   1     3396.42     4023.89    277.55 o 
  -4  19   1     2193.00     3042.88    428.16 o 
  -3  19   1      428.39      496.49    155.36 o 
  -2  19   1       19.61      -41.06    106.22 o 
  -1  19   1     3106.22     3347.29    401.75 o 
   0  19   1    27988.00    29033.63    790.51 o 
   1  19   1    11393.61    11223.71    359.16 o 
   2  19   1      662.41      502.37    142.34 o 
   3  19   1      144.23      -60.04    106.72 o 
   4  19   1      962.33     1153.91    448.35 o 
   5  19   1      472.09      421.64    148.75 o 
   6  19   1     4299.51     4942.83    368.05 o 
   7  19   1      679.04      570.43    171.73 o 
   8  19   1        1.01     -161.15    107.43 o 
   9  19   1      174.50       51.63    138.31 o 
  10  19   1     1006.82     1300.94    228.30 o 
  11  19   1      222.43      231.19    227.57 o 
 -10  20   1     1209.33     1237.76    236.80 o 
  -9  20   1     1155.87     1302.01    297.94 o 
  -8  20   1      105.63     -213.52    142.35 o 
  -7  20   1      264.29      205.89    181.29 o 
  -6  20   1     4412.81     4423.10    295.46 o 
  -5  20   1      211.55      292.21    144.27 o 
  -4  20   1     8710.44     8244.02    333.05 o 
  -3  20   1     1019.01      950.09    187.65 o 
  -2  20   1      329.94      -42.60    145.15 o 
  -1  20   1     1041.01     1294.52    268.58 o 
   0  20   1    11142.48    12284.52    522.20 o 
   1  20   1      552.74      519.25    205.96 o 
   2  20   1     4957.79     4668.92    316.93 o 
   3  20   1       30.72     -121.93    104.67 o 
   4  20   1       59.95     -161.35    107.57 o 
   5  20   1     1352.72     1290.33    285.67 o 
   6  20   1      591.46      711.34    222.38 o 
   7  20   1       54.67       59.65    137.76 o 
   8  20   1       46.38     -170.92    113.95 o 
   9  20   1       89.54      -54.48    137.16 o 
  10  20   1        0.42     -107.07    134.66 o 
 -10  21   1      102.65       11.34    159.24 o 
  -9  21   1      428.18      403.39    241.88 o 
  -8  21   1      762.50      843.19    251.24 o 
  -7  21   1       25.77     -209.22    154.87 o 
  -6  21   1        9.57      -92.04    121.64 o 
  -5  21   1     1301.79     1418.40    230.12 o 
  -4  21   1     4277.79     4685.49    302.74 o 
  -3  21   1       74.32      -80.17    117.01 o 
  -2  21   1      120.00     -206.85    142.02 o 
  -1  21   1       55.06     -118.64    195.00 o 
   0  21   1    16970.06    18128.00    647.25 o 
   1  21   1     3144.58     3433.39    379.49 o 
   2  21   1       74.69       81.87    168.66 o 
   3  21   1        4.63     -159.41    106.27 o 
   4  21   1      328.41       58.17    135.68 o 
   5  21   1      460.29      222.31    141.57 o 
   6  21   1     1054.09      653.62    319.53 o 
   7  21   1      921.47      865.56    300.63 o 
   8  21   1       33.31     -159.98    133.69 o 
   9  21   1        0.54     -203.69    135.80 o 
  -9  22   1       55.31      -76.94    186.46 o 
  -8  22   1      174.86      -27.65    172.32 o 
  -7  22   1       67.15       52.78    164.11 o 
  -6  22   1     1543.87     2156.48    316.70 o 
  -5  22   1      388.02      329.13    150.06 o 
  -4  22   1     6561.29     6256.07    359.22 o 
  -3  22   1        0.29      -93.48    155.76 o 
  -2  22   1        9.12     -214.69    161.10 o 
  -1  22   1       49.73      -97.14    139.86 o 
   0  22   1     7454.65     7590.15    435.11 o 
   1  22   1      422.00      507.16    207.42 o 
   2  22   1     8569.53     8289.95    452.72 o 
   3  22   1        5.20     -197.41    131.60 o 
   4  22   1       22.99      -86.39    120.56 o 
   5  22   1      534.68      391.15    241.13 o 
   6  22   1     1031.94     1522.79    600.44 o 
   7  22   1      660.88      607.50    233.25 o 
   8  22   1       51.56       65.41    148.18 o 
   9  22   1        8.78      -96.11    150.17 o 
  -8  23   1      226.43       25.92    188.68 o 
  -7  23   1      104.31       25.85    178.70 o 
  -6  23   1      304.74      329.31    210.44 o 
  -5  23   1      377.83      339.79    166.58 o 
  -4  23   1     2440.83     3263.62    368.10 o 
  -3  23   1        3.75     -123.07    159.71 o 
  -2  23   1       40.81     -189.18    159.27 o 
  -1  23   1       12.19       10.11    169.97 o 
   0  23   1     4682.25     5154.79    379.34 o 
   1  23   1       23.69       35.80    168.45 o 
   2  23   1      347.15       30.97    171.77 o 
   3  23   1      100.80       33.66    185.60 o 
   4  23   1       19.81      101.44    178.22 o 
   5  23   1      263.74      237.15    147.29 o 
   6  23   1      447.33      298.43    221.23 o 
   7  23   1       73.55       14.14    179.93 o 
   8  23   1      386.24      293.35    169.90 o 
  -7  24   1        6.72     -103.53    183.61 o 
  -6  24   1      423.19      508.95    258.82 o 
  -5  24   1       53.67       35.74    142.95 o 
  -4  24   1     3945.54     4524.24    459.91 o 
  -3  24   1      162.82       -2.31    197.46 o 
  -2  24   1        0.49     -225.11    150.08 o 
  -1  24   1      184.18        8.18    191.61 o 
   0  24   1     2086.58     2780.85    373.31 o 
   1  24   1      364.17      235.56    204.23 o 
   2  24   1     2214.43     2305.55    389.18 o 
   3  24   1       98.82     -178.65    166.45 o 
   4  24   1       42.83      -59.75    177.55 o 
   5  24   1      107.88      184.55    295.55 o 
   6  24   1     3671.11     4768.65    635.13 o 
   7  24   1      292.51      114.65    213.24 o 
  -6  25   1     2654.43     4391.90    454.69 o 
  -5  25   1       43.05       33.34    209.85 o 
  -4  25   1        2.76      -97.26    177.65 o 
  -3  25   1        6.90     -164.41    166.89 o 
  -2  25   1       43.62      -65.27    180.13 o 
  -1  25   1       21.39       51.48    195.68 o 
   0  25   1      208.78      112.25    190.74 o 
   1  25   1      427.98      515.65    235.79 o 
   2  25   1     1229.04      864.91    276.42 o 
   3  25   1        4.79     -130.43    166.44 o 
   4  25   1      108.08       22.14    195.96 o 
   5  25   1        1.88      196.76    283.21 o 
   6  25   1      567.03      707.23    475.37 o 
  -4  26   1     3638.95     4629.42    855.06 o 
  -3  26   1      188.23       63.09    198.37 o 
  -2  26   1       53.29     -200.79    169.39 o 
  -1  26   1      290.99      147.97    207.14 o 
   0  26   1      962.62     1239.26    314.87 o 
   1  26   1      357.89      380.25    229.48 o 
   2  26   1      852.64      697.36    264.68 o 
   3  26   1      146.88     -110.79    195.47 o 
   4  26   1        1.47     -260.01    173.34 o 
  -2  27   1       44.07     -118.39    269.93 o 
  -1  27   1       28.64     -205.69    178.78 o 
   0  27   1      428.61      551.22    243.71 o 
   1  27   1      843.74      796.91    263.14 o 
   2  27   1     1541.09     1286.73    328.06 o 
 -14   0   2     4152.85     5294.88    516.83 o 
 -12   0   2       26.10      -23.59    129.72 o 
 -10   0   2     4494.02     4302.26    260.73 o 
  -8   0   2     2369.86     2144.91    131.00 o 
  -6   0   2    15282.19    17767.59    401.43 o 
  -4   0   2    87857.26    95111.38   1597.11 o 
  -2   0   2    54935.80    56508.10    969.16 o 
   0   0   2     3258.52     2103.37    108.14 o 
   2   0   2   193377.03   179014.70   6098.86 o 
   4   0   2    48009.27    56736.30    602.49 o 
   6   0   2     3443.09     4358.22    117.40 o 
   8   0   2     3407.52     2434.43    236.80 o 
  10   0   2      649.70      543.69    185.78 o 
  12   0   2     1804.09     2201.09    300.50 o 
  14   0   2     5733.81     7183.61    611.42 o 
 -15   1   2       84.72      -38.76    191.75 o 
 -14   1   2      746.76      830.59    238.91 o 
 -13   1   2       23.40      -62.04    119.23 o 
 -12   1   2      319.99      476.32    124.00 o 
 -11   1   2       19.06       28.83     92.18 o 
 -10   1   2      605.46      375.60    104.24 o 
  -9   1   2      694.22      329.58     78.96 o 
  -8   1   2     9919.29     9768.85    201.65 o 
  -7   1   2      336.73      248.53     55.20 o 
  -6   1   2     6177.21     6482.69    143.65 o 
  -5   1   2     4625.58     3691.53    133.59 o 
  -4   1   2       16.74       13.70     48.19 o 
  -3   1   2    53431.43    56576.39    715.82 o 
  -2   1   2    20012.51    24262.90    488.10 o 
  -1   1   2       20.50       -6.90     19.68 o 
   0   1   2    82618.54    80574.63   1126.43 o 
   1   1   2      853.84      698.25     31.88 o 
   2   1   2     2630.16     2733.82     70.15 o 
   3   1   2     8010.87    10249.71    155.12 o 
   4   1   2       26.78      144.81     36.99 o 
   5   1   2        3.35      -19.80     33.67 o 
   6   1   2    11852.30    11862.27    190.93 o 
   7   1   2      401.12      762.03     74.04 o 
   8   1   2      100.25        3.08     62.44 o 
   9   1   2      608.50     1045.72    132.26 o 
  10   1   2        8.37      -85.80     82.38 o 
  11   1   2      137.79      -14.72     94.53 o 
  12   1   2     2070.74     1797.33    195.42 o 
  13   1   2        5.61      -82.89    109.66 o 
  14   1   2      611.88      760.77    212.64 o 
  15   1   2       10.28     -286.24    190.83 o 
 -15   2   2       12.91     -308.96    205.97 o 
 -14   2   2     3028.59     2985.25    362.33 o 
 -13   2   2        4.83       15.68    130.36 o 
 -12   2   2       50.97     -135.36     96.73 o 
 -11   2   2      543.35      462.72    115.79 o 
 -10   2   2     8537.08     8614.30    251.98 o 
  -9   2   2      541.37      407.08     82.62 o 
  -8   2   2     6469.10     7799.35    181.55 o 
  -7   2   2      434.73      227.85     55.44 o 
  -6   2   2     1831.46     1524.15     95.63 o 
  -5   2   2       16.09      -44.23     37.01 o 
  -4   2   2   125567.72   119401.95    961.34 o 
  -3   2   2    57842.44    58851.49   1326.09 o 
  -2   2   2      442.02      276.05     41.22 o 
  -1   2   2      132.13      115.89     34.52 o 
   0   2   2      756.20      716.91     32.27 o 
   1   2   2        1.22       10.10     18.86 o 
   2   2   2    20005.55    21707.84    247.84 o 
   3   2   2     2639.98     2947.48     79.35 o 
   4   2   2    21139.48    18966.70    232.75 o 
   5   2   2     1565.76     1755.26     79.83 o 
   6   2   2     9895.97     9257.17    174.22 o 
   7   2   2     1278.35     1292.32     98.42 o 
   8   2   2     7957.59     8492.54    234.93 o 
   9   2   2      105.37       46.02     83.34 o 
  10   2   2      180.90       44.61     90.49 o 
  11   2   2      119.10      -24.78     93.22 o 
  12   2   2     1980.41     1931.81    197.31 o 
  13   2   2      285.11      211.62    142.42 o 
  14   2   2     3884.89     5208.47    499.72 o 
  15   2   2      562.49      287.10    226.69 o 
 -15   3   2      209.86       65.95    165.52 o 
 -14   3   2     1145.19     1670.46    237.64 o 
 -13   3   2       31.78     -133.13    117.43 o 
 -12   3   2      360.55       29.64    106.11 o 
 -11   3   2       44.27      -55.55     82.55 o 
 -10   3   2    10147.91     9487.75    314.20 o 
  -9   3   2     1739.05     2469.36    149.29 o 
  -8   3   2     1924.69     1242.81    102.38 o 
  -7   3   2      724.91      579.18    101.16 o 
  -6   3   2     4607.97     5595.52    148.12 o 
  -5   3   2       12.97      -49.09     35.12 o 
  -4   3   2    10008.58     8249.50    161.80 o 
  -3   3   2     3753.24     3181.40     73.64 o 
  -2   3   2      428.08      312.58     59.88 o 
  -1   3   2     9505.56    10477.47    147.06 o 
   0   3   2    20930.12    19566.28    188.07 o 
   1   3   2    21836.86    22279.40    213.14 o 
   2   3   2     1245.22     1281.93     46.36 o 
   3   3   2     6510.30     6002.68     95.50 o 
   4   3   2      104.89       58.14     36.77 o 
   5   3   2      955.13     1218.08     78.36 o 
   6   3   2    28999.67    26310.25    324.21 o 
   7   3   2     1403.98     1549.49    180.91 o 
   8   3   2     5476.95     4933.84    152.12 o 
   9   3   2      433.06      162.06     91.92 o 
  10   3   2      331.82       71.77     92.87 o 
  11   3   2      163.19      -18.30     97.27 o 
  12   3   2     4684.64     4128.39    287.56 o 
  13   3   2       21.51      -41.94    123.75 o 
  14   3   2     1063.73      890.16    218.92 o 
  15   3   2      247.35      166.40    208.69 o 
 -15   4   2        4.40       22.95    153.72 o 
 -14   4   2     2106.86     2175.68    271.57 o 
 -13   4   2      111.41       20.81    131.62 o 
 -12   4   2       29.13       30.70    121.53 o 
 -11   4   2       24.92      -43.58    105.72 o 
 -10   4   2    16471.47    16175.54    344.97 o 
  -9   4   2      174.31       70.86     70.14 o 
  -8   4   2     4899.19     4202.08    140.68 o 
  -7   4   2      852.32      378.70     72.88 o 
  -6   4   2     2670.78     3116.12    111.52 o 
  -5   4   2     6389.01     6149.56    216.09 o 
  -4   4   2    53002.46    55975.89    687.54 o 
  -3   4   2       41.38      -12.65     27.45 o 
  -2   4   2       25.88       20.47     19.04 o 
  -1   4   2    11944.55    14371.24    188.60 o 
   0   4   2    15828.71    18001.05    183.71 o 
   1   4   2     1649.53     1457.88     51.37 o 
   2   4   2    65337.75    68595.95    528.74 o 
   3   4   2       47.36       35.84     26.69 o 
   4   4   2     2083.62     2626.73     73.09 o 
   5   4   2      283.31      321.13     75.26 o 
   6   4   2    16047.46    16848.84    317.56 o 
   7   4   2     7448.15     7767.72    177.93 o 
   8   4   2    21237.24    20039.37    309.45 o 
   9   4   2     1673.71     1970.57    169.40 o 
  10   4   2      286.20      117.46     98.82 o 
  11   4   2      642.18      633.45    163.99 o 
  12   4   2      364.07      408.55    153.95 o 
  13   4   2        2.58      -69.43    119.18 o 
  14   4   2     1067.58     1455.05    237.74 o 
  15   4   2      239.40      286.07    190.40 o 
 -15   5   2       41.70      -90.72    180.72 o 
 -14   5   2     1939.17     2542.28    287.42 o 
 -13   5   2       16.49      -88.69    121.62 o 
 -12   5   2     2155.96     3431.31    281.54 o 
 -11   5   2      265.32      148.64    123.44 o 
 -10   5   2    13375.59    13573.53    385.22 o 
  -9   5   2     4692.65     4101.47    146.97 o 
  -8   5   2     5505.38     6890.48    187.09 o 
  -7   5   2      310.20       73.07     55.78 o 
  -6   5   2     5115.03     4532.76    132.26 o 
  -5   5   2       98.65       81.35     38.93 o 
  -4   5   2    15247.22    16308.53    208.82 o 
  -3   5   2      760.84     1186.80     47.78 o 
  -2   5   2      187.15       -4.21     27.18 o 
  -1   5   2     3637.61     4039.67    132.77 o 
   0   5   2     1741.50     1376.99     72.77 o 
   1   5   2     9618.25    10012.66    139.95 o 
   2   5   2    18320.61    18897.88    213.96 o 
   3   5   2     1216.72     1417.57     60.38 o 
   4   5   2     2549.68     2476.58     72.16 o 
   5   5   2      725.71      368.80     44.18 o 
   6   5   2    56221.93    56975.24    722.30 o 
   7   5   2     1140.28     1138.35    117.82 o 
   8   5   2    11122.24    12349.86    241.68 o 
   9   5   2     4118.11     3516.74    169.05 o 
  10   5   2      897.14      583.69    125.59 o 
  11   5   2      523.13      527.47    154.92 o 
  12   5   2     2093.68     1354.29    206.16 o 
  13   5   2      277.99      258.01    147.88 o 
  14   5   2      674.81      747.11    206.00 o 
  15   5   2       13.08      -76.15    164.40 o 
 -15   6   2       22.87       76.63    210.12 o 
 -14   6   2     2573.98     3431.17    575.37 o 
 -13   6   2      573.22      441.41    151.93 o 
 -12   6   2      181.27      174.51    134.85 o 
 -11   6   2     2613.85     3153.71    230.58 o 
 -10   6   2    20689.39    21370.18    409.34 o 
  -9   6   2      282.12      368.79    102.22 o 
  -8   6   2     3417.94     3743.58    140.80 o 
  -7   6   2        0.38       58.05     52.15 o 
  -6   6   2     7091.32     6370.76    160.19 o 
  -5   6   2    13203.18    13861.29    191.74 o 
  -4   6   2    15733.33    15052.78    242.90 o 
  -3   6   2      482.57      223.93     41.40 o 
  -2   6   2     6750.50     5672.06    130.55 o 
  -1   6   2      174.19      195.51     42.76 o 
   0   6   2     3221.42     2120.00     78.22 o 
   1   6   2        2.73      -16.68     26.25 o 
   2   6   2    92469.49    95931.92    720.72 o 
   3   6   2     3103.55     3606.93     93.64 o 
   4   6   2     5603.67     5081.96    106.39 o 
   5   6   2      877.95      906.02     78.94 o 
   6   6   2    16303.67    15259.79    223.70 o 
   7   6   2     2300.27     2654.34    173.86 o 
   8   6   2    13999.46    15040.80    271.72 o 
   9   6   2      471.31      397.16    107.53 o 
  10   6   2       63.25     -123.95     96.54 o 
  11   6   2      166.89      233.76    138.95 o 
  12   6   2       83.84      -52.82    122.73 o 
  13   6   2     1115.93      795.41    190.84 o 
  14   6   2      432.91      322.24    173.30 o 
 -15   7   2      804.01      765.51    281.51 o 
 -14   7   2     1960.50     2039.24    332.10 o 
 -13   7   2       25.36      -42.43    146.34 o 
 -12   7   2      276.30      207.81    135.59 o 
 -11   7   2        4.10      100.92    115.02 o 
 -10   7   2     4424.35     4519.61    195.21 o 
  -9   7   2     4779.75     3929.94    177.74 o 
  -8   7   2     7212.24     6313.59    383.90 o 
  -7   7   2      296.02       83.47     55.32 o 
  -6   7   2     4875.84     5708.31    186.83 o 
  -5   7   2     1632.98     1606.68     95.11 o 
  -4   7   2    12645.91    12471.41    162.58 o 
  -3   7   2     5675.88     5472.62    169.14 o 
  -2   7   2     1383.77     1353.58     67.07 o 
  -1   7   2     7652.04     8322.49    157.60 o 
   0   7   2    17307.35    18324.27    252.89 o 
   1   7   2     5277.58     4849.49    121.90 o 
   2   7   2      354.74      349.97     77.69 o 
   3   7   2     2530.59     2143.05     77.91 o 
   4   7   2      991.29      715.26     75.04 o 
   5   7   2        9.34      -39.86     36.09 o 
   6   7   2    45514.89    44237.09    406.62 o 
   7   7   2     6257.29     7279.62    179.67 o 
   8   7   2     9629.81     8825.03    223.60 o 
   9   7   2     5303.46     5786.52    256.89 o 
  10   7   2      567.97      423.39    141.57 o 
  11   7   2      105.91     -154.47    106.09 o 
  12   7   2     2421.05     2413.08    437.56 o 
  13   7   2      313.18      421.68    170.79 o 
  14   7   2      275.93      234.48    166.36 o 
 -14   8   2     2630.52     2511.85    372.01 o 
 -13   8   2        3.80     -220.05    150.09 o 
 -12   8   2       56.11      -87.73    143.91 o 
 -11   8   2     1386.28     1317.45    501.65 o 
 -10   8   2    12972.99    13953.92    332.84 o 
  -9   8   2       74.00      134.91    106.66 o 
  -8   8   2     5525.60     6278.63    228.53 o 
  -7   8   2      426.80      269.79     77.18 o 
  -6   8   2       21.48      -63.50     46.02 o 
  -5   8   2      634.20      538.33     75.79 o 
  -4   8   2    67460.25    65976.23    639.89 o 
  -3   8   2      177.85       49.19     54.29 o 
  -2   8   2     6553.15     6204.26    132.82 o 
  -1   8   2     2245.11     1917.54     80.77 o 
   0   8   2     1181.37     1426.86    104.17 o 
   1   8   2     2404.82     2431.50     93.47 o 
   2   8   2    63702.70    67283.99    635.61 o 
   3   8   2       88.39        9.59     34.99 o 
   4   8   2     3340.04     3151.00     98.95 o 
   5   8   2      708.71      574.70     69.89 o 
   6   8   2      992.60      658.41     65.55 o 
   7   8   2      136.90      239.05     72.15 o 
   8   8   2     1651.78     1632.66    155.80 o 
   9   8   2     1764.34     2331.41    182.41 o 
  10   8   2      131.60      120.64    125.55 o 
  11   8   2        9.36      -35.37    115.16 o 
  12   8   2      254.54      268.27    155.10 o 
  13   8   2     1133.47     1436.02    361.33 o 
  14   8   2      503.41      479.35    188.90 o 
 -14   9   2      156.59      334.27    224.69 o 
 -13   9   2       49.59     -139.91    163.32 o 
 -12   9   2      200.32       77.49    168.16 o 
 -11   9   2       40.95      -44.26    136.52 o 
 -10   9   2      511.81      294.66    131.45 o 
  -9   9   2     1224.71     1411.52    167.59 o 
  -8   9   2     3279.02     2912.64    172.86 o 
  -7   9   2      520.13      421.98     81.93 o 
  -6   9   2     4332.73     4478.64    146.47 o 
  -5   9   2    16904.14    16720.84    275.39 o 
  -4   9   2     3787.87     3476.54    158.25 o 
  -3   9   2     7359.74     7304.75    217.11 o 
  -2   9   2     5002.29     4480.57    117.47 o 
  -1   9   2     2217.31     1916.97     85.13 o 
   0   9   2    29374.97    28239.63    357.05 o 
   1   9   2        8.21       54.16     43.17 o 
   2   9   2    12057.91    11410.15    207.82 o 
   3   9   2     1258.36     1013.06     88.05 o 
   4   9   2        6.02      -57.18     38.38 o 
   5   9   2     1025.48     1202.56    126.08 o 
   6   9   2    10333.49    11369.51    185.56 o 
   7   9   2     7023.02     6772.92    214.70 o 
   8   9   2     4117.59     4201.17    181.15 o 
   9   9   2     1176.09     1067.40    143.85 o 
  10   9   2       24.22      -98.86     96.48 o 
  11   9   2      411.70      197.61    128.64 o 
  12   9   2     1947.72     1759.38    236.81 o 
  13   9   2      493.45      715.65    191.77 o 
  14   9   2        0.28      -17.67    138.51 o 
 -14  10   2     1602.09     1622.93    328.39 o 
 -13  10   2      170.84      331.51    208.94 o 
 -12  10   2      102.44      120.72    175.92 o 
 -11  10   2      153.64      191.16    164.58 o 
 -10  10   2     3030.83     2622.13    418.16 o 
  -9  10   2      788.34      656.82    337.69 o 
  -8  10   2     2298.90     2410.30    217.16 o 
  -7  10   2      198.92      110.26     66.54 o 
  -6  10   2     2455.48     2550.30    195.32 o 
  -5  10   2     4671.07     4806.41    239.38 o 
  -4  10   2    80527.24    77633.86   1349.29 o 
  -3  10   2      186.93      192.04     76.15 o 
  -2  10   2      351.05      225.96     63.82 o 
  -1  10   2      518.12      434.53     83.24 o 
   0  10   2      205.69      134.71     53.77 o 
   1  10   2    39956.39    41507.55    474.58 o 
   2  10   2     2849.04     1957.27    154.01 o 
   3  10   2     4873.20     4529.34    132.15 o 
   4  10   2     6339.47     6278.64    158.89 o 
   5  10   2      269.81      319.12     60.64 o 
   6  10   2     1511.85     1654.89    221.76 o 
   7  10   2      121.90      -15.76     70.04 o 
   8  10   2      756.41      630.11    118.16 o 
   9  10   2      171.02       41.40     94.17 o 
  10  10   2      483.31      300.43    141.99 o 
  11  10   2     1420.37     1368.98    214.64 o 
  12  10   2     1361.23     1195.93    210.20 o 
  13  10   2      760.91      582.87    201.28 o 
  14  10   2     2017.03     2323.20    856.42 o 
 -14  11   2      261.81      315.20    209.98 o 
 -13  11   2       39.85     -137.11    169.01 o 
 -12  11   2       49.63     -145.64    132.98 o 
 -11  11   2        0.38      -84.03    136.38 o 
 -10  11   2      921.99      635.46    161.23 o 
  -9  11   2     2627.56     2771.80    392.71 o 
  -8  11   2     1407.27     1487.35    341.75 o 
  -7  11   2     2222.85     2525.81    181.01 o 
  -6  11   2     2599.29     3036.03    181.00 o 
  -5  11   2    19075.84    19119.15    406.44 o 
  -4  11   2      265.76      344.31    101.47 o 
  -3  11   2    48740.23    51027.16    635.36 o 
  -2  11   2      895.49     1142.40    135.99 o 
  -1  11   2      961.39      715.90    159.13 o 
   0  11   2    18366.34    17563.76    287.56 o 
   1  11   2     4340.73     4089.84    136.08 o 
   2  11   2      743.21      668.20     81.27 o 
   3  11   2     3248.11     2956.40    113.64 o 
   4  11   2       13.76      -59.71     39.81 o 
   5  11   2      408.55      287.03     60.12 o 
   6  11   2     3381.83     3091.93    140.56 o 
   7  11   2       60.25      -59.66     93.34 o 
   8  11   2       20.04     -113.80     89.13 o 
   9  11   2       41.61     -105.57     85.44 o 
  10  11   2        0.96     -146.04     99.65 o 
  11  11   2       81.49       59.32    133.48 o 
  12  11   2      630.16      281.78    166.95 o 
  13  11   2      642.85      649.24    247.49 o 
  14  11   2      219.62      107.60    219.99 o 
 -13  12   2      444.54      193.58    191.07 o 
 -12  12   2       48.78     -164.74    146.98 o 
 -11  12   2       19.11      -69.00    157.35 o 
 -10  12   2     1564.81     1975.98    421.79 o 
  -9  12   2     1289.15     1476.32    247.83 o 
  -8  12   2      509.14      531.46    179.33 o 
  -7  12   2      162.56        4.53     82.96 o 
  -6  12   2     2797.45     2341.24    277.13 o 
  -5  12   2     5943.49     5914.67    231.19 o 
  -4  12   2    23394.49    22530.86    452.62 o 
  -3  12   2     2687.77     2351.87     94.94 o 
  -2  12   2     4235.40     4408.22    137.51 o 
  -1  12   2      193.43       52.51     56.82 o 
   0  12   2      274.51      252.25     70.49 o 
   1  12   2    36070.30    37233.43    935.86 o 
   2  12   2    29670.08    33532.94    436.38 o 
   3  12   2      252.40      107.11     56.78 o 
   4  12   2     5098.40     4449.89    141.10 o 
   5  12   2      986.27     1068.73    142.66 o 
   6  12   2     2428.90     2322.74    245.54 o 
   7  12   2     2855.64     3107.25    244.48 o 
   8  12   2     3675.43     3996.35    225.11 o 
   9  12   2        0.63     -130.87     99.45 o 
  10  12   2       21.07      -65.44    108.18 o 
  11  12   2     2185.52     2503.98    348.10 o 
  12  12   2      539.49      440.41    230.82 o 
  13  12   2      357.49      352.81    244.81 o 
 -13  13   2       77.37      150.81    201.27 o 
 -12  13   2      217.16      134.40    188.20 o 
 -11  13   2      330.95       93.33    139.04 o 
 -10  13   2     2381.07     3145.47    345.45 o 
  -9  13   2     5549.92     4758.36    464.12 o 
  -8  13   2     1037.30     1235.78    641.50 o 
  -7  13   2       85.74      -43.71     78.39 o 
  -6  13   2      557.62      464.88    122.23 o 
  -5  13   2     2053.65     1737.59    179.76 o 
  -4  13   2      585.81      692.86    162.29 o 
  -3  13   2     9214.74     9182.96    283.55 o 
  -2  13   2      530.00      949.63    141.61 o 
  -1  13   2      462.35      186.89     67.85 o 
   0  13   2     9110.92     8573.45    208.83 o 
   1  13   2    10551.35    11121.54    239.00 o 
   2  13   2      156.29      120.52     85.87 o 
   3  13   2     9604.94    10081.02    221.78 o 
   4  13   2      373.67      490.79    116.78 o 
   5  13   2      437.75      365.30     92.86 o 
   6  13   2     3190.33     3332.55    157.86 o 
   7  13   2     1118.13     1254.87    181.50 o 
   8  13   2      132.21       87.19    120.46 o 
   9  13   2      809.40     1100.99    190.08 o 
  10  13   2      204.38      136.88    190.89 o 
  11  13   2      152.83       35.41    181.26 o 
  12  13   2     1288.50      826.88    272.70 o 
  13  13   2      379.95      352.54    230.77 o 
 -13  14   2       15.08     -216.54    169.13 o 
 -12  14   2        0.00      -25.97    165.49 o 
 -11  14   2     1353.91     1281.74    294.70 o 
 -10  14   2     2875.56     3148.73    351.31 o 
  -9  14   2       62.94      159.81    158.82 o 
  -8  14   2      822.56      604.81    352.32 o 
  -7  14   2      186.31       34.24     93.99 o 
  -6  14   2       48.26     -127.56     85.04 o 
  -5  14   2     3550.43     3354.31    194.95 o 
  -4  14   2     5780.15     5926.71    245.01 o 
  -3  14   2      110.67       33.76    107.10 o 
  -2  14   2      986.62     1156.20    106.29 o 
  -1  14   2      260.94      237.40     73.26 o 
   0  14   2     4054.40     3104.89    140.00 o 
   1  14   2     9204.77     8998.21    390.01 o 
   2  14   2     8537.31     9793.38    297.65 o 
   3  14   2      629.35      284.77     77.00 o 
   4  14   2      778.84      784.15    144.69 o 
   5  14   2      687.90      498.94    113.64 o 
   6  14   2     3564.44     3751.16    181.06 o 
   7  14   2     6348.77     6125.84    276.51 o 
   8  14   2     6674.96     6918.68    303.40 o 
   9  14   2      247.58      196.46    135.65 o 
  10  14   2      498.32      205.87    146.21 o 
  11  14   2      567.97      420.36    223.83 o 
  12  14   2      212.25      216.09    319.80 o 
  13  14   2      594.94      381.10    238.49 o 
 -13  15   2       17.90       -5.47    196.33 o 
 -12  15   2      162.05      108.55    188.90 o 
 -11  15   2      790.61      549.07    177.19 o 
 -10  15   2     1649.50     1632.26    668.06 o 
  -9  15   2     8950.48     9456.71    455.46 o 
  -8  15   2      939.47      720.60    210.87 o 
  -7  15   2      131.39      -30.59    100.36 o 
  -6  15   2      803.50      684.99    155.62 o 
  -5  15   2      983.71     1148.42    175.79 o 
  -4  15   2      875.88      741.61    139.36 o 
  -3  15   2     3283.13     2686.01    214.37 o 
  -2  15   2       61.15      -31.47     79.05 o 
  -1  15   2      609.51      445.81    113.95 o 
   0  15   2     2600.41     2761.79    136.22 o 
   1  15   2    21330.81    22022.93    369.60 o 
   2  15   2      384.17      294.43    110.88 o 
   3  15   2     7648.34     8182.41    286.83 o 
   4  15   2        6.72     -104.92     79.99 o 
   5  15   2      206.48      -66.11     77.89 o 
   6  15   2     3102.96     3596.45    472.66 o 
   7  15   2    10395.62    10305.61    363.40 o 
   8  15   2     1003.04     1323.68    198.95 o 
   9  15   2     3444.45     4072.63    484.07 o 
  10  15   2        4.73       -2.69    137.07 o 
  11  15   2       88.69     -131.68    167.67 o 
  12  15   2     1399.62     1128.07    283.60 o 
 -12  16   2       53.43     -109.02    185.67 o 
 -11  16   2     3154.85     4185.84    356.67 o 
 -10  16   2     2134.28     2645.04    477.13 o 
  -9  16   2      615.81      632.13    225.23 o 
  -8  16   2     1584.47     1876.71    296.08 o 
  -7  16   2      529.82      127.83    118.40 o 
  -6  16   2       17.14     -156.49    104.33 o 
  -5  16   2     7387.10     7476.14    298.49 o 
  -4  16   2     6447.79     6436.83    269.66 o 
  -3  16   2      113.63      105.00     95.53 o 
  -2  16   2       85.28      -41.98     75.84 o 
  -1  16   2        4.19      -77.45     77.98 o 
   0  16   2      739.74      775.76    126.00 o 
   1  16   2     1032.97     1328.37    126.38 o 
   2  16   2     4482.77     4350.02    219.31 o 
   3  16   2     3252.30     3410.94    201.12 o 
   4  16   2     1350.14     1052.17    225.77 o 
   5  16   2     1141.00      887.39    170.48 o 
   6  16   2      813.27      730.09    164.03 o 
   7  16   2     7745.73     7878.93    323.74 o 
   8  16   2     1993.75     1451.93    218.27 o 
   9  16   2       59.18       63.13    130.48 o 
  10  16   2       25.90     -108.79    144.53 o 
  11  16   2     1171.69     1211.95    284.46 o 
  12  16   2       38.11     -163.35    187.55 o 
 -12  17   2       31.76     -163.92    173.88 o 
 -11  17   2      682.74      473.29    176.65 o 
 -10  17   2      353.88      474.15    220.08 o 
  -9  17   2     9384.54     9038.31    468.59 o 
  -8  17   2      944.62      801.55    245.54 o 
  -7  17   2       98.56     -140.20    106.27 o 
  -6  17   2     1311.41     1168.43    195.88 o 
  -5  17   2      463.92      227.98    130.02 o 
  -4  17   2      145.82       69.04    112.51 o 
  -3  17   2     1256.14     1228.73    198.40 o 
  -2  17   2       21.01      -95.42     85.96 o 
  -1  17   2      182.13      101.21     99.38 o 
   0  17   2       20.79        0.30     70.64 o 
   1  17   2     9548.73     9568.49    375.12 o 
   2  17   2      210.39      101.26    104.27 o 
   3  17   2     4630.60     4327.13    228.58 o 
   4  17   2       20.78      -40.33    105.16 o 
   5  17   2      402.32      420.49    145.68 o 
   6  17   2     5059.07     4581.39    249.65 o 
   7  17   2     5733.55     6101.86    291.72 o 
   8  17   2     1799.76     2175.01    385.24 o 
   9  17   2     4652.83     4856.50    336.99 o 
  10  17   2      253.87      258.66    161.74 o 
  11  17   2      133.78      189.05    207.57 o 
 -11  18   2      648.76      599.71    186.74 o 
 -10  18   2     1560.36     2030.41    334.35 o 
  -9  18   2      111.46      113.38    173.02 o 
  -8  18   2      922.65      705.20    317.63 o 
  -7  18   2      409.09      227.96    186.71 o 
  -6  18   2       57.67     -138.82    105.37 o 
  -5  18   2    10022.61     9733.69    353.49 o 
  -4  18   2     3008.57     3405.47    277.09 o 
  -3  18   2      853.58      661.93    150.61 o 
  -2  18   2      455.33      179.39    154.58 o 
  -1  18   2      200.59       -5.25    100.58 o 
   0  18   2       71.06      169.42    117.34 o 
   1  18   2     3031.08     3635.53    230.81 o 
   2  18   2     4028.97     3872.27    220.87 o 
   3  18   2      306.04      297.57    133.12 o 
   4  18   2      518.52      533.74    246.35 o 
   5  18   2      733.18      474.68    152.51 o 
   6  18   2       22.82       82.72    114.46 o 
   7  18   2     4280.59     4234.63    470.08 o 
   8  18   2       18.31     -141.71    120.34 o 
   9  18   2      214.88       81.27    145.19 o 
  10  18   2        2.63      -95.00    142.44 o 
  11  18   2      721.34      560.37    240.56 o 
 -11  19   2        2.72       24.03    138.79 o 
 -10  19   2        2.46      -57.56    174.15 o 
  -9  19   2     5075.73     5629.49    861.02 o 
  -8  19   2      651.27      554.32    222.99 o 
  -7  19   2        6.77     -118.96    142.36 o 
  -6  19   2     1035.77     1062.31    310.69 o 
  -5  19   2     5445.93     5149.17    270.79 o 
  -4  19   2      124.93       -8.06    117.59 o 
  -3  19   2    15675.02    16709.22    462.84 o 
  -2  19   2       31.70      -74.51    109.70 o 
  -1  19   2      121.61       56.26    114.87 o 
   0  19   2     2584.03     2559.36    339.27 o 
   1  19   2     4038.23     4384.35    347.27 o 
   2  19   2      765.63      653.48    156.94 o 
   3  19   2     3407.89     3993.18    246.69 o 
   4  19   2       15.52      -69.78    109.38 o 
   5  19   2     1032.52      854.05    223.69 o 
   6  19   2     2142.50     2157.07    246.89 o 
   7  19   2      396.04      320.02    139.95 o 
   8  19   2      824.36     1341.62    275.95 o 
   9  19   2     1030.98     1265.66    221.20 o 
  10  19   2      475.94      297.60    187.61 o 
 -10  20   2     1263.18     1470.32    491.36 o 
  -9  20   2      359.56      408.87    210.68 o 
  -8  20   2       53.31       78.05    178.99 o 
  -7  20   2       98.87     -104.67    147.02 o 
  -6  20   2        0.95      -94.28    119.82 o 
  -5  20   2     2459.83     2922.71    278.59 o 
  -4  20   2     1908.65     1838.87    223.31 o 
  -3  20   2     2601.28     3668.36    260.34 o 
  -2  20   2      908.60      500.45    155.09 o 
  -1  20   2      127.84      -17.10    154.78 o 
   0  20   2       22.14     -104.24    162.26 o 
   1  20   2    13072.27    12505.28    527.68 o 
   2  20   2     5403.53     5088.85    259.19 o 
   3  20   2     1399.30     1467.77    330.56 o 
   4  20   2      144.14       69.14    120.85 o 
   5  20   2      304.34      295.04    123.69 o 
   6  20   2      103.86      109.33    134.89 o 
   7  20   2      254.52      160.41    140.25 o 
   8  20   2       13.58      -50.99    125.39 o 
   9  20   2      465.79      365.75    170.17 o 
  10  20   2        2.35     -190.20    143.48 o 
  -9  21   2     1176.61     1527.56    321.22 o 
  -8  21   2       50.76      -87.01    176.08 o 
  -7  21   2      374.08      429.20    212.48 o 
  -6  21   2      129.65     -167.28    120.08 o 
  -5  21   2     8533.62     7953.40    344.58 o 
  -4  21   2     1170.32     1319.53    245.41 o 
  -3  21   2    10690.54    10300.03    378.59 o 
  -2  21   2       31.88     -196.78    144.86 o 
  -1  21   2       45.27     -218.58    145.72 o 
   0  21   2      860.04      574.83    221.11 o 
   1  21   2      461.67      543.64    227.47 o 
   2  21   2      202.47      -85.09    137.82 o 
   3  21   2     3153.23     3704.63    302.00 o 
   4  21   2        0.63     -157.04    104.69 o 
   5  21   2       60.57      -62.67    122.58 o 
   6  21   2      389.77      305.76    142.64 o 
   7  21   2     1328.03     1524.45    308.47 o 
   8  21   2      246.97       62.83    148.65 o 
   9  21   2      352.64      435.15    178.48 o 
  -9  22   2       75.40      -45.87    355.58 o 
  -8  22   2       79.38      -27.79    181.20 o 
  -7  22   2      137.66       55.57    181.86 o 
  -6  22   2       21.95     -127.22    129.63 o 
  -5  22   2     2129.11     3024.68    776.42 o 
  -4  22   2      215.32       50.81    137.02 o 
  -3  22   2      844.13      754.53    207.42 o 
  -2  22   2      362.19     -115.52    193.51 o 
  -1  22   2      230.34      197.82    202.10 o 
   0  22   2       48.21     -213.60    142.40 o 
   1  22   2    11806.77    13145.99    569.76 o 
   2  22   2       73.05       34.41    158.98 o 
   3  22   2      344.74      184.76    182.00 o 
   4  22   2        8.72      -77.57    123.92 o 
   5  22   2      510.31      538.29    216.77 o 
   6  22   2     1455.74     1620.73    302.25 o 
   7  22   2       48.90       41.86    184.68 o 
   8  22   2      514.84      460.45    181.44 o 
   9  22   2      164.20       42.18    170.13 o 
  -8  23   2        3.03     -166.22    177.70 o 
  -7  23   2       43.64     -186.05    162.50 o 
  -6  23   2        8.51      -80.14    166.49 o 
  -5  23   2     1833.50     1919.22    299.05 o 
  -4  23   2       51.18       22.00    138.83 o 
  -3  23   2     8296.57     8153.17    464.83 o 
  -2  23   2        4.76     -213.29    142.20 o 
  -1  23   2        9.43     -227.79    151.86 o 
   0  23   2        0.39        1.88    179.18 o 
   1  23   2     2425.54     3680.47    411.82 o 
   2  23   2      194.47      217.09    299.75 o 
   3  23   2     3249.65     3485.03    395.23 o 
   4  23   2       19.16      -48.06    170.63 o 
   5  23   2        4.96     -124.47    157.20 o 
   6  23   2        0.82       18.08    177.03 o 
   7  23   2     1801.85     2731.62    474.28 o 
   8  23   2      150.03       80.99    204.66 o 
  -7  24   2       38.11      -43.32    172.68 o 
  -6  24   2      121.38       53.42    184.30 o 
  -5  24   2     1953.14     2136.07    415.58 o 
  -4  24   2      424.21      247.34    210.50 o 
  -3  24   2       29.79        9.31    168.78 o 
  -2  24   2       89.76      -58.23    166.98 o 
  -1  24   2       27.94     -195.50    166.11 o 
   0  24   2      336.64       -5.09    194.31 o 
   1  24   2     3373.28     3924.12    435.09 o 
   2  24   2       66.61      -39.06    186.79 o 
   3  24   2       63.24     -211.88    166.95 o 
   4  24   2      121.38       -4.20    176.13 o 
   5  24   2      144.10       85.64    303.54 o 
   6  24   2       42.24      167.26    196.33 o 
   7  24   2     1273.15     2174.12    355.89 o 
  -6  25   2        0.99      -11.89    207.85 o 
  -5  25   2       71.30       84.29    198.92 o 
  -4  25   2      233.09      158.64    200.35 o 
  -3  25   2     1897.11     1373.96    304.45 o 
  -2  25   2        1.38     -244.39    168.20 o 
  -1  25   2        1.94       20.28    186.90 o 
   0  25   2      231.78      159.34    206.45 o 
   1  25   2     3642.91     3577.51    428.07 o 
   2  25   2      156.58      173.03    202.66 o 
   3  25   2     1842.83     2354.55    409.37 o 
   4  25   2      269.36       99.28    201.30 o 
   5  25   2       40.19      146.35    282.67 o 
   6  25   2       27.39     -114.11    188.31 o 
  -4  26   2      803.94      759.26    286.74 o 
  -3  26   2       75.62      103.45    191.84 o 
  -2  26   2       52.11      -70.23    209.63 o 
  -1  26   2        6.35     -153.13    182.28 o 
   0  26   2       20.35      -62.14    179.18 o 
   1  26   2      761.02      975.70    282.90 o 
   2  26   2       47.21      -45.84    198.05 o 
   3  26   2      640.17      894.84    281.45 o 
   4  26   2      186.21      240.95    243.09 o 
  -2  27   2        2.25     -175.55    192.48 o 
  -1  27   2        0.03     -135.35    194.37 o 
   0  27   2      177.03      -64.89    183.73 o 
   1  27   2     2912.80     2670.48    413.65 o 
   2  27   2      374.78      329.06    232.81 o 
 -15   0   3     3580.14     4596.20    649.09 o 
 -13   0   3      751.52      812.32    271.83 o 
 -11   0   3       98.95     -108.16    112.52 o 
  -9   0   3      384.57      293.04     92.98 o 
  -7   0   3     6130.11     7277.18    354.49 o 
  -5   0   3    44905.33    49599.03   1039.90 o 
  -3   0   3    65704.70    68288.17   1219.04 o 
  -1   0   3     8933.36     8542.49    273.73 o 
   1   0   3    66576.63    62506.52   1265.92 o 
   3   0   3    33513.83    31167.36    383.48 o 
   5   0   3     2219.46     1353.28     73.37 o 
   7   0   3     7717.48     9679.19    184.65 o 
   9   0   3     2169.94     2470.59    264.06 o 
  11   0   3       95.86     -142.64    127.11 o 
  13   0   3     7765.72     6932.84    406.82 o 
  15   0   3      651.64       -1.63    282.13 o 
 -15   1   3      263.02      298.96    205.15 o 
 -14   1   3       37.31        4.36    212.88 o 
 -13   1   3     2805.27     3160.83    446.95 o 
 -12   1   3       58.10        4.83     91.45 o 
 -11   1   3      388.09      251.25     98.82 o 
 -10   1   3        0.55     -104.75     69.83 o 
  -9   1   3    24177.81    23209.71    345.15 o 
  -8   1   3      251.47      133.94     60.38 o 
  -7   1   3      137.21      160.88     64.82 o 
  -6   1   3      243.07       70.82     57.28 o 
  -5   1   3     2972.10     3447.36    288.36 o 
  -4   1   3    11222.83    11200.31    309.37 o 
  -3   1   3   186738.25   191784.27   2053.78 o 
  -2   1   3      446.49      119.10     48.08 o 
  -1   1   3    41270.29    42970.63    666.03 o 
   0   1   3    15938.07    15873.56    228.89 o 
   1   1   3    16773.48    18825.55    225.24 o 
   2   1   3     5388.43     5242.48    104.87 o 
   3   1   3     5024.67     6399.47    121.68 o 
   4   1   3      415.88      573.65     59.86 o 
   5   1   3     3478.15     3810.90    103.67 o 
   6   1   3      211.73      736.43     97.76 o 
   7   1   3     6014.61     5455.83    133.58 o 
   8   1   3        0.04      -89.02     59.35 o 
   9   1   3    16599.40    15937.17    353.62 o 
  10   1   3      196.10      325.97    110.28 o 
  11   1   3      320.06      285.87    124.62 o 
  12   1   3      115.05      173.25    109.25 o 
  13   1   3       10.99        6.28    119.34 o 
  14   1   3      116.23      295.69    169.78 o 
  15   1   3     1729.23     2375.81    522.25 o 
 -15   2   3     1772.85     2189.57    345.76 o 
 -14   2   3       26.51     -154.14    143.90 o 
 -13   2   3      936.86     1197.29    234.23 o 
 -12   2   3      298.59      145.72    121.50 o 
 -11   2   3      207.57      -28.72     83.52 o 
 -10   2   3     1708.57     1452.05    274.55 o 
  -9   2   3     2900.48     2763.64    127.90 o 
  -8   2   3     2986.56     2533.26    109.85 o 
  -7   2   3       69.09      133.16     56.07 o 
  -6   2   3      345.37      488.46     71.35 o 
  -5   2   3    21536.70    25194.19    465.99 o 
  -4   2   3     6823.58     6675.28    206.32 o 
  -3   2   3      643.43     1061.53    213.70 o 
  -2   2   3     1128.36     1324.12     83.50 o 
  -1   2   3     3950.21     3882.02    107.03 o 
   0   2   3    12153.71    13153.42    209.45 o 
   1   2   3    14547.10    14227.16    190.52 o 
   2   2   3       45.43      -10.58     26.87 o 
   3   2   3    11284.53    11294.00    179.59 o 
   4   2   3    21834.14    25030.14    289.61 o 
   5   2   3        0.49      -49.52     33.02 o 
   6   2   3      410.84      351.03     61.12 o 
   7   2   3    18444.47    16330.49    255.05 o 
   8   2   3       31.11      -13.19     66.05 o 
   9   2   3     7744.25     7984.99    249.09 o 
  10   2   3     1664.29     2020.74    191.77 o 
  11   2   3       28.72      -78.88     89.50 o 
  12   2   3      310.11       34.14    108.07 o 
  13   2   3     4973.40     4618.30    299.00 o 
  14   2   3      181.50      110.20    164.12 o 
  15   2   3      572.67      151.81    238.47 o 
 -15   3   3     1398.32     1470.73    235.93 o 
 -14   3   3       77.43       -7.30    146.09 o 
 -13   3   3     1973.91     2262.44    248.84 o 
 -12   3   3       34.79       59.39    112.11 o 
 -11   3   3       42.09      -85.76     78.40 o 
 -10   3   3      298.78      103.27     85.76 o 
  -9   3   3     9833.62     9967.55    221.21 o 
  -8   3   3       45.01      -77.60     51.73 o 
  -7   3   3    13226.34    13774.88    255.80 o 
  -6   3   3      469.00      314.24     62.24 o 
  -5   3   3     1261.54     1604.76    142.64 o 
  -4   3   3     2858.16     3163.68    129.21 o 
  -3   3   3    17454.03    18915.19    476.10 o 
  -2   3   3    24548.92    27671.52    354.07 o 
  -1   3   3     4107.89     2569.67     90.26 o 
   0   3   3     1616.07     1438.23     64.21 o 
   1   3   3      734.51      644.85     64.90 o 
   2   3   3    11590.29    14152.70    206.69 o 
   3   3   3    35396.18    37232.25    356.24 o 
   4   3   3     1267.01     1310.40     84.34 o 
   5   3   3     6642.86     6586.19    170.86 o 
   6   3   3      579.59      992.86     86.61 o 
   7   3   3     1003.12     1060.41     92.70 o 
   8   3   3      692.15      405.87     98.16 o 
   9   3   3    10373.49    11352.25    297.39 o 
  10   3   3       78.31      -87.14     84.94 o 
  11   3   3       38.21     -106.01     94.20 o 
  12   3   3       19.93      -19.69    114.61 o 
  13   3   3        5.59     -115.81    130.70 o 
  14   3   3      461.30      399.15    182.33 o 
  15   3   3     1569.84     2116.15    288.44 o 
 -15   4   3      340.34      -29.09    448.40 o 
 -14   4   3      387.55      349.96    165.57 o 
 -13   4   3      540.51      425.14    157.39 o 
 -12   4   3      124.42       46.62    119.58 o 
 -11   4   3     1449.80     1295.16    185.39 o 
 -10   4   3      952.43     1315.60    126.73 o 
  -9   4   3    11178.99    10562.77    229.18 o 
  -8   4   3     1848.17     2360.13    147.33 o 
  -7   4   3        5.56       27.78     49.75 o 
  -6   4   3      113.72       25.39     45.59 o 
  -5   4   3     1773.58     1584.11     84.53 o 
  -4   4   3     2470.90     3226.84     86.78 o 
  -3   4   3    13445.24    14861.00    218.52 o 
  -2   4   3    29508.63    31219.73    342.64 o 
  -1   4   3     5635.63     6510.27    130.73 o 
   0   4   3     1782.10     1656.25     55.46 o 
   1   4   3    31491.18    30135.49    289.16 o 
   2   4   3     1742.64     1715.09     63.01 o 
   3   4   3     5251.58     4474.79    123.00 o 
   4   4   3     5661.74     5833.95    108.54 o 
   5   4   3     3593.65     3091.52    106.37 o 
   6   4   3     1725.48     1829.70    132.02 o 
   7   4   3    23662.16    25365.82    345.80 o 
   8   4   3     1419.54     1287.39    114.36 o 
   9   4   3    19263.37    19856.45    396.36 o 
  10   4   3      160.44      106.63     99.18 o 
  11   4   3       27.40     -100.71     88.69 o 
  12   4   3      314.74      271.05    143.55 o 
  13   4   3     2801.47     2620.83    279.13 o 
  14   4   3      221.32      162.24    158.17 o 
  15   4   3      188.42       40.80    177.04 o 
 -15   5   3     2937.88     2860.23    382.47 o 
 -14   5   3      117.61      388.02    219.42 o 
 -13   5   3     1709.69     1634.67    254.09 o 
 -12   5   3       20.17      -29.12    114.87 o 
 -11   5   3      109.76     -127.58     96.03 o 
 -10   5   3     1592.38     1873.90    360.94 o 
  -9   5   3    10410.19     8209.36    221.25 o 
  -8   5   3       86.50      -52.25     59.26 o 
  -7   5   3     9161.81     9482.62    208.24 o 
  -6   5   3      315.94      262.74     93.69 o 
  -5   5   3     1862.51     1777.87    108.28 o 
  -4   5   3     5004.32     5175.90    107.88 o 
  -3   5   3    10007.59     7041.99    145.60 o 
  -2   5   3      108.15      311.43     47.14 o 
  -1   5   3    10960.74    10674.81    178.99 o 
   0   5   3      217.49      365.50     53.11 o 
   1   5   3    12233.81    12186.32    167.45 o 
   2   5   3     5241.81     5030.58    107.51 o 
   3   5   3    31636.20    33067.63    333.54 o 
   4   5   3       13.94        3.90     31.99 o 
   5   5   3    12059.11    13596.84    181.64 o 
   6   5   3      153.58      185.58     60.66 o 
   7   5   3      259.69      156.06     64.85 o 
   8   5   3     5488.60     6021.61    173.65 o 
   9   5   3    11020.94    10062.54    280.38 o 
  10   5   3      534.40      275.44    115.10 o 
  11   5   3       78.91      -18.85    112.14 o 
  12   5   3      457.13      537.88    161.82 o 
  13   5   3      299.12      263.74    157.79 o 
  14   5   3       26.44       52.84    156.14 o 
 -15   6   3       82.40       34.87    195.26 o 
 -14   6   3     1329.11     1876.26    466.02 o 
 -13   6   3      590.86      372.91    193.57 o 
 -12   6   3       23.43     -147.14     98.09 o 
 -11   6   3     1815.13     1909.36    211.77 o 
 -10   6   3      120.21      311.02    102.62 o 
  -9   6   3    19841.58    18175.49    404.72 o 
  -8   6   3     2434.83     2150.34    124.75 o 
  -7   6   3        1.41       48.54     53.60 o 
  -6   6   3     1659.23     1909.76    174.87 o 
  -5   6   3     1325.45     1191.13     67.62 o 
  -4   6   3     1987.30     2476.96     75.62 o 
  -3   6   3      546.88      305.25     49.52 o 
  -2   6   3      574.26      513.79     64.22 o 
  -1   6   3        4.33      -25.89     30.60 o 
   0   6   3      634.83      612.65     55.82 o 
   1   6   3    33928.98    33069.01    324.54 o 
   2   6   3    24998.13    26521.27    287.68 o 
   3   6   3     9824.23    10558.67    220.42 o 
   4   6   3     4054.42     3902.34     99.63 o 
   5   6   3     5124.68     4806.41    111.54 o 
   6   6   3      379.49      125.66     61.62 o 
   7   6   3    21161.24    20810.86    317.25 o 
   8   6   3      361.89      184.86     74.42 o 
   9   6   3    14447.24    14333.18    334.16 o 
  10   6   3     1980.52     2111.50    271.74 o 
  11   6   3      285.51       64.72    120.62 o 
  12   6   3       32.34     -126.62    113.16 o 
  13   6   3     1370.13     1128.17    213.17 o 
  14   6   3       32.87     -139.39    139.58 o 
 -14   7   3       30.57       13.51    183.18 o 
 -13   7   3     1622.87     1576.65    277.57 o 
 -12   7   3       19.26       57.57    158.87 o 
 -11   7   3      637.02      546.78    199.89 o 
 -10   7   3     2184.58     2896.27    230.52 o 
  -9   7   3    16081.10    16275.59    409.12 o 
  -8   7   3       12.27      -21.63     73.98 o 
  -7   7   3     8555.39     8713.98    197.31 o 
  -6   7   3        0.84      -64.32     44.84 o 
  -5   7   3      183.37      130.13     53.34 o 
  -4   7   3     1635.45     1615.06     64.53 o 
  -3   7   3     7290.15     6708.66    145.56 o 
  -2   7   3       70.98      532.96     73.03 o 
  -1   7   3    13224.74    13114.88    216.49 o 
   0   7   3      158.99      267.54     40.62 o 
   1   7   3     5065.50     4588.50    106.52 o 
   2   7   3     9818.38     9867.24    165.33 o 
   3   7   3    72850.02    76072.66    633.05 o 
   4   7   3      404.69      429.94     63.37 o 
   5   7   3    13271.50    13590.17    198.71 o 
   6   7   3      646.01      495.45     74.66 o 
   7   7   3     1199.51     1363.07    113.63 o 
   8   7   3     8702.43     8234.16    206.62 o 
   9   7   3     1876.58     2140.73    274.80 o 
  10   7   3       75.92      -34.31    101.53 o 
  11   7   3      435.63      563.38    164.32 o 
  12   7   3      628.37      466.31    170.69 o 
  13   7   3       12.89     -152.05    125.78 o 
  14   7   3     1606.82     2218.92    294.76 o 
 -14   8   3      648.94      350.87    219.76 o 
 -13   8   3      728.07      625.99    220.75 o 
 -12   8   3        0.71     -150.78    145.00 o 
 -11   8   3      141.95       34.40    141.15 o 
 -10   8   3      261.97      -89.85    128.83 o 
  -9   8   3     4002.69     4322.03    207.09 o 
  -8   8   3     1334.98     1825.06    215.98 o 
  -7   8   3      205.21       54.32     57.64 o 
  -6   8   3        0.91       -4.87     42.33 o 
  -5   8   3     4960.25     4887.25    156.07 o 
  -4   8   3      713.41      414.87     62.41 o 
  -3   8   3    11671.67    12737.64    213.51 o 
  -2   8   3     1636.30     1899.20     84.08 o 
  -1   8   3     1483.26     1560.96     55.72 o 
   0   8   3     4550.27     4420.25    102.52 o 
   1   8   3    23329.40    23324.31    273.06 o 
   2   8   3     1618.82     1398.99     82.75 o 
   3   8   3     6738.28     6746.07    145.05 o 
   4   8   3     2313.42     1887.61     87.98 o 
   5   8   3      158.85       57.58     48.61 o 
   6   8   3      174.43      149.51     48.95 o 
   7   8   3    14257.62    13957.35    261.46 o 
   8   8   3    12375.50    12852.26    306.57 o 
   9   8   3     2127.78     2203.18    280.48 o 
  10   8   3     1674.09     1979.65    225.89 o 
  11   8   3      112.89       42.26    121.37 o 
  12   8   3      207.19       39.38    133.30 o 
  13   8   3      854.15      634.53    191.45 o 
  14   8   3        2.44     -162.43    147.25 o 
 -14   9   3      595.24      335.92    218.47 o 
 -13   9   3      528.03      200.60    197.46 o 
 -12   9   3      171.36      140.51    175.95 o 
 -11   9   3      913.89      410.60    421.70 o 
 -10   9   3       53.63      -99.57    124.25 o 
  -9   9   3    10925.99    10444.34    416.95 o 
  -8   9   3      242.59      -36.23    100.21 o 
  -7   9   3     3110.85     3289.06    136.45 o 
  -6   9   3       42.12      -44.09     50.83 o 
  -5   9   3      289.27      464.38    106.87 o 
  -4   9   3     7644.84     7046.78    148.50 o 
  -3   9   3    25457.49    25307.80    330.35 o 
  -2   9   3      335.51      451.34     66.21 o 
  -1   9   3     9882.21     8314.75    157.48 o 
   0   9   3      129.64       77.58     36.06 o 
   1   9   3     5717.55     5825.38    149.32 o 
   2   9   3     1870.76     1713.29    107.80 o 
   3   9   3     7768.44     7645.60    228.03 o 
   4   9   3     1816.99     1810.09    113.25 o 
   5   9   3     2672.94     2703.76    107.79 o 
   6   9   3     2048.29     1815.20     98.68 o 
   7   9   3       41.58      -23.40     59.01 o 
   8   9   3        8.55      -14.42     78.92 o 
   9   9   3     2721.76     2846.69    249.24 o 
  10   9   3       54.60       -4.40    111.49 o 
  11   9   3      432.48      562.90    165.36 o 
  12   9   3      440.81      439.05    168.13 o 
  13   9   3      230.07      154.66    162.20 o 
  14   9   3     2069.25     2511.03    307.16 o 
 -14  10   3      129.53      211.83    206.31 o 
 -13  10   3        7.75       30.73    166.52 o 
 -12  10   3      160.20      154.26    176.53 o 
 -11  10   3        5.48      -96.27    114.73 o 
 -10  10   3      114.07       85.34    153.15 o 
  -9  10   3      304.28      206.85    155.08 o 
  -8  10   3     2488.78     2724.08    187.74 o 
  -7  10   3      393.06      213.59     95.38 o 
  -6  10   3      108.75      110.15     64.46 o 
  -5  10   3    13174.29    14412.98    344.33 o 
  -4  10   3    10198.09    10537.81    287.82 o 
  -3  10   3     7091.21     6822.13    203.45 o 
  -2  10   3    17948.10    17189.26    274.50 o 
  -1  10   3     2432.57     2456.27    116.31 o 
   0  10   3     2802.76     2797.49    113.01 o 
   1  10   3     6445.17     5558.63    132.11 o 
   2  10   3      403.22      571.04     66.81 o 
   3  10   3     6274.04     5045.02    140.77 o 
   4  10   3     2398.82     2338.94     96.43 o 
   5  10   3      427.43      306.41     66.34 o 
   6  10   3      696.11      538.47     77.83 o 
   7  10   3     2780.60     2940.99    208.88 o 
   8  10   3      775.98      776.07    141.40 o 
   9  10   3      728.82      770.93    168.67 o 
  10  10   3      749.53      832.78    178.15 o 
  11  10   3       97.03      -60.05    129.32 o 
  12  10   3      340.32      127.99    152.45 o 
  13  10   3     2742.02     3306.29    326.50 o 
  14  10   3      375.07      537.72    201.97 o 
 -14  11   3      237.53      197.68    236.46 o 
 -13  11   3      486.96      -24.98    178.00 o 
 -12  11   3     2251.89     1681.61    594.34 o 
 -11  11   3       95.39       73.58    129.00 o 
 -10  11   3        2.34     -108.76    145.67 o 
  -9  11   3     3324.89     3957.74    355.17 o 
  -8  11   3       54.82       15.58     92.39 o 
  -7  11   3      911.87      639.24    126.01 o 
  -6  11   3      228.35       27.49     92.60 o 
  -5  11   3     1136.84      697.45    123.97 o 
  -4  11   3    40240.09    42052.45    645.20 o 
  -3  11   3    34407.84    33735.51    493.98 o 
  -2  11   3        8.93      -15.07     50.16 o 
  -1  11   3     8158.31     8306.53    194.99 o 
   0  11   3     2183.63     2384.86    115.45 o 
   1  11   3     1469.68     1471.76    141.48 o 
   2  11   3    13387.68    12924.92    218.01 o 
   3  11   3      248.22      165.86     55.76 o 
   4  11   3     1403.78     1370.93    103.46 o 
   5  11   3      302.75      261.65     64.74 o 
   6  11   3     1063.97     1191.56    120.54 o 
   7  11   3     2305.57     2404.69    351.39 o 
   8  11   3      137.78       70.73    106.16 o 
   9  11   3     8937.35     9259.05    340.19 o 
  10  11   3     1502.41     1687.76    297.58 o 
  11  11   3        2.00      -62.49    128.21 o 
  12  11   3      714.52      572.20    187.42 o 
  13  11   3        8.75      -18.88    142.95 o 
 -13  12   3      338.65      337.94    203.26 o 
 -12  12   3      525.33      665.41    221.30 o 
 -11  12   3        5.09     -150.37    127.29 o 
 -10  12   3      388.98      341.62    192.40 o 
  -9  12   3      467.97      330.19    203.81 o 
  -8  12   3     7073.43     6925.25    271.19 o 
  -7  12   3      678.30      621.29    182.66 o 
  -6  12   3     1019.83      702.24    129.97 o 
  -5  12   3     7303.58     6716.38    250.80 o 
  -4  12   3     6350.15     6362.38    239.84 o 
  -3  12   3     6983.26     6578.25    163.98 o 
  -2  12   3    16025.98    17318.69    321.34 o 
  -1  12   3       53.53       73.38     58.71 o 
   0  12   3        7.31      -72.11     48.07 o 
   1  12   3     9390.97     8758.55    210.17 o 
   2  12   3      464.29      333.49     71.75 o 
   3  12   3     5221.37     5234.17    144.84 o 
   4  12   3     2801.18     2965.20    113.71 o 
   5  12   3       10.92      -49.02     58.77 o 
   6  12   3      609.77      586.19    106.04 o 
   7  12   3     5242.99     5437.23    260.81 o 
   8  12   3      124.44      -34.87    103.37 o 
   9  12   3     3259.99     4132.51    253.42 o 
  10  12   3      526.00      360.19    195.75 o 
  11  12   3        6.16     -220.97    165.78 o 
  12  12   3      254.14      -32.12    149.00 o 
  13  12   3     3048.32     2140.23    364.52 o 
 -13  13   3     1476.01     1365.21    803.57 o 
 -12  13   3       36.68      -19.62    169.61 o 
 -11  13   3      212.77       46.05    134.01 o 
 -10  13   3      720.86      591.94    613.31 o 
  -9  13   3     1997.66     2121.49    632.69 o 
  -8  13   3      186.11       -5.58    141.75 o 
  -7  13   3      888.16      985.45    200.25 o 
  -6  13   3      206.76       90.17    100.50 o 
  -5  13   3       30.97      -30.12     78.96 o 
  -4  13   3    13619.66    13477.30    357.96 o 
  -3  13   3     5821.23     5287.08    221.10 o 
  -2  13   3      160.41       35.68     57.63 o 
  -1  13   3     4416.16     4431.89    153.23 o 
   0  13   3      291.84       77.78     67.28 o 
   1  13   3        3.23      -34.89     58.34 o 
   2  13   3    11126.37    12112.08    224.43 o 
   3  13   3     4719.78     4951.13    149.94 o 
   4  13   3     1648.72     2118.08    263.46 o 
   5  13   3     1054.66      872.34    161.56 o 
   6  13   3     1576.64     1767.13    195.04 o 
   7  13   3     1249.95     1187.60    179.53 o 
   8  13   3     3203.23     3982.67    294.06 o 
   9  13   3     7936.40     7528.64    322.91 o 
  10  13   3       62.89      -85.89    150.60 o 
  11  13   3       54.74     -125.59    162.88 o 
  12  13   3      493.57      173.14    196.94 o 
  13  13   3      117.49      271.31    239.39 o 
 -13  14   3      201.91      -23.51    184.40 o 
 -12  14   3       64.86       15.83    154.34 o 
 -11  14   3      733.24      301.10    188.26 o 
 -10  14   3       26.35     -107.13    141.57 o 
  -9  14   3      706.80      460.24    213.03 o 
  -8  14   3     5980.09     5184.85    554.23 o 
  -7  14   3       21.08     -131.62     87.75 o 
  -6  14   3        3.28      -86.55     91.07 o 
  -5  14   3      949.58      588.82    133.58 o 
  -4  14   3     1681.24     2049.66    197.37 o 
  -3  14   3     1069.97     1108.66    150.61 o 
  -2  14   3     6634.70     6491.62    183.82 o 
  -1  14   3       48.42      -61.96     57.55 o 
   0  14   3      266.35      186.18     79.11 o 
   1  14   3     3662.32     3376.06    145.18 o 
   2  14   3    11028.52    11369.44    257.87 o 
   3  14   3      846.90      731.71     91.74 o 
   4  14   3     9895.80    10146.93    303.56 o 
   5  14   3       43.47      -59.84     71.53 o 
   6  14   3     1092.46      908.30    175.70 o 
   7  14   3     6034.67     5942.06    273.72 o 
   8  14   3     1223.66     1409.36    211.17 o 
   9  14   3     4835.93     5254.51    279.08 o 
  10  14   3      784.25      841.00    248.04 o 
  11  14   3        5.03     -114.40    162.56 o 
  12  14   3      104.66      -93.06    180.55 o 
 -12  15   3        0.75     -141.71    162.73 o 
 -11  15   3       44.57       51.55    149.54 o 
 -10  15   3     5358.28     5286.44    359.42 o 
  -9  15   3     2611.54     3367.16    371.16 o 
  -8  15   3     1483.64     1481.23    257.47 o 
  -7  15   3      650.37      697.20    152.46 o 
  -6  15   3     1525.01     1448.41    187.44 o 
  -5  15   3       24.80     -103.15     86.53 o 
  -4  15   3       50.49     -110.88     85.71 o 
  -3  15   3     6000.57     5885.82    249.17 o 
  -2  15   3      703.96      586.17    122.70 o 
  -1  15   3     2338.62     2458.42    136.19 o 
   0  15   3        0.67      -86.74     60.31 o 
   1  15   3        0.14      -86.52     62.10 o 
   2  15   3    10738.77    11774.95    320.26 o 
   3  15   3     3395.82     3246.98    172.55 o 
   4  15   3       23.94      -15.73     72.26 o 
   5  15   3     1074.78     1280.32    146.56 o 
   6  15   3     1858.56     2085.38    219.04 o 
   7  15   3      745.02      740.43    169.67 o 
   8  15   3     9450.46    10593.38    380.81 o 
   9  15   3     2488.95     2746.39    275.46 o 
  10  15   3      110.46     -119.30    170.65 o 
  11  15   3        7.72     -202.06    207.06 o 
  12  15   3      432.03      288.71    226.85 o 
 -12  16   3       34.62     -194.76    164.00 o 
 -11  16   3      101.68     -153.90    170.16 o 
 -10  16   3      172.45       15.67    192.42 o 
  -9  16   3      926.46     1541.23    385.12 o 
  -8  16   3     5156.19     5182.25    502.87 o 
  -7  16   3        5.20     -124.37     95.31 o 
  -6  16   3       67.43      -49.26    107.73 o 
  -5  16   3      338.72      402.15    132.53 o 
  -4  16   3     1487.46     1417.81    183.36 o 
  -3  16   3     1656.02     1941.28    197.19 o 
  -2  16   3      247.95      108.47     92.88 o 
  -1  16   3        0.20      -42.83     80.66 o 
   0  16   3      542.32      361.54     94.81 o 
   1  16   3     2925.52     2687.83    149.17 o 
   2  16   3    18634.92    18419.80    443.04 o 
   3  16   3     1027.42     1133.28    139.40 o 
   4  16   3    12749.14    13769.34    330.27 o 
   5  16   3       96.69      -92.50     81.52 o 
   6  16   3      545.42      445.18    145.33 o 
   7  16   3     2048.33     2127.17    246.78 o 
   8  16   3      683.80      706.49    192.39 o 
   9  16   3     1489.58     1702.77    235.82 o 
  10  16   3     1981.17     2049.14    330.94 o 
  11  16   3        4.23      -80.52    280.91 o 
  12  16   3      105.41        1.34    204.05 o 
 -12  17   3        8.50      -38.53    197.73 o 
 -11  17   3      203.89      244.96    207.53 o 
 -10  17   3     4317.96     6106.68    503.77 o 
  -9  17   3     2932.27     4151.04    405.51 o 
  -8  17   3      714.10     1159.07    253.34 o 
  -7  17   3     1106.68      672.00    158.51 o 
  -6  17   3      315.24       52.35    123.18 o 
  -5  17   3      804.33      573.52    255.96 o 
  -4  17   3     4497.18     4815.17    245.84 o 
  -3  17   3     5219.96     4989.15    247.79 o 
  -2  17   3       12.85      -37.69     94.81 o 
  -1  17   3       78.75      -57.36     90.81 o 
   0  17   3        5.91      -80.60     69.49 o 
   1  17   3      786.66     1172.71    162.20 o 
   2  17   3     5786.69     6013.15    262.25 o 
   3  17   3     4157.26     3447.38    189.94 o 
   4  17   3      706.02      581.50    125.36 o 
   5  17   3     1464.12     1209.89    207.91 o 
   6  17   3     1816.68     1631.39    213.83 o 
   7  17   3       43.35     -110.72    116.31 o 
   8  17   3     8603.16     8342.43    350.88 o 
   9  17   3       27.75       17.78    129.04 o 
  10  17   3      190.29       54.51    141.20 o 
  11  17   3       54.55      122.95    272.64 o 
 -11  18   3       10.45      -91.09    173.37 o 
 -10  18   3      188.70       41.83    191.59 o 
  -9  18   3      647.32      557.06    218.34 o 
  -8  18   3     4709.93     4863.33    372.79 o 
  -7  18   3       17.37      -56.32    107.94 o 
  -6  18   3      582.14      508.96    161.37 o 
  -5  18   3      461.73      495.24    148.11 o 
  -4  18   3     1873.74     1973.83    223.00 o 
  -3  18   3       95.55      230.67    127.05 o 
  -2  18   3    11728.42    11149.96    360.55 o 
  -1  18   3      478.28      253.93    128.51 o 
   0  18   3        5.84     -130.29     86.86 o 
   1  18   3     1072.13     1055.26    171.04 o 
   2  18   3     4240.04     4565.42    241.41 o 
   3  18   3     3485.55     3999.53    190.47 o 
   4  18   3     7644.77     7074.39    251.41 o 
   5  18   3       31.35     -117.92     92.63 o 
   6  18   3      673.98      745.12    166.23 o 
   7  18   3      773.84      651.97    169.24 o 
   8  18   3      280.09      395.66    158.31 o 
   9  18   3      135.73      -66.69    128.25 o 
  10  18   3     1166.37     1258.55    247.87 o 
  11  18   3       22.41       61.56    249.47 o 
 -11  19   3      214.12      267.50    220.90 o 
 -10  19   3      607.53      936.36    265.46 o 
  -9  19   3     1671.37     1874.88    324.65 o 
  -8  19   3      229.08      237.34    193.52 o 
  -7  19   3      555.58      439.73    151.05 o 
  -6  19   3        3.01     -145.81    106.08 o 
  -5  19   3        0.04     -138.60    107.74 o 
  -4  19   3     7789.95     8139.35    506.34 o 
  -3  19   3     1765.67     2128.52    292.11 o 
  -2  19   3     2786.27     3424.14    275.10 o 
  -1  19   3     1650.31     1661.02    294.73 o 
   0  19   3      262.16      123.78    174.39 o 
   1  19   3      896.74      382.09    200.27 o 
   2  19   3    11534.18    11289.95    371.81 o 
   3  19   3     2391.54     3133.09    312.78 o 
   4  19   3      691.95      763.11    141.68 o 
   5  19   3      493.64      654.81    138.60 o 
   6  19   3       12.50      -93.79    106.77 o 
   7  19   3      444.82      473.06    155.80 o 
   8  19   3     2445.62     3069.68    297.54 o 
   9  19   3      140.10      100.47    144.71 o 
  10  19   3       82.46       -0.76    152.37 o 
 -10  20   3      322.57      292.92    214.93 o 
  -9  20   3       93.86      -88.85    170.85 o 
  -8  20   3     3857.95     5736.42    491.36 o 
  -7  20   3       67.29      -47.69    236.87 o 
  -6  20   3      191.42     -130.08    110.70 o 
  -5  20   3      176.69      -43.24    127.33 o 
  -4  20   3     4622.98     4605.40    342.84 o 
  -3  20   3      771.76      431.53    253.65 o 
  -2  20   3    15841.10    16320.10    461.06 o 
  -1  20   3      139.35      -63.15    167.22 o 
   0  20   3      821.85      833.20    231.85 o 
   1  20   3     1312.08     1920.30    303.34 o 
   2  20   3      111.24      219.39    140.27 o 
   3  20   3     1117.48      811.42    392.93 o 
   4  20   3     2293.73     2127.44    243.89 o 
   5  20   3        4.82     -191.18    127.45 o 
   6  20   3      941.59      996.95    190.61 o 
   7  20   3      442.10      373.68    161.92 o 
   8  20   3     2267.66     2502.14    280.49 o 
   9  20   3      281.06      214.92    186.97 o 
  10  20   3      446.47      493.50    215.59 o 
  -9  21   3      178.49       98.09    196.93 o 
  -8  21   3      174.87       94.27    183.96 o 
  -7  21   3      229.09     -156.70    153.62 o 
  -6  21   3      170.82      119.21    130.58 o 
  -5  21   3       17.92      -72.96    132.03 o 
  -4  21   3     5872.98     6144.54    450.99 o 
  -3  21   3      316.81      291.31    143.06 o 
  -2  21   3      302.18      658.39    166.45 o 
  -1  21   3       35.79     -121.48    150.22 o 
   0  21   3       10.09     -226.51    221.29 o 
   1  21   3        2.40      -47.78    150.56 o 
   2  21   3     8771.39     7932.48    433.69 o 
   3  21   3      625.73      555.59    220.77 o 
   4  21   3     1635.59     1970.77    299.10 o 
   5  21   3      650.31      498.89    207.61 o 
   6  21   3      339.34      488.47    315.19 o 
   7  21   3       11.10       51.54    170.40 o 
   8  21   3      242.05      237.03    166.66 o 
   9  21   3      388.76      322.25    173.76 o 
  -9  22   3      372.57      271.86    215.60 o 
  -8  22   3     1767.02     2113.37    588.92 o 
  -7  22   3       50.73       66.80    171.85 o 
  -6  22   3      194.94      125.47    148.56 o 
  -5  22   3        1.80     -119.29    129.18 o 
  -4  22   3     2605.10     2895.71    284.53 o 
  -3  22   3        3.05      -64.81    128.30 o 
  -2  22   3     5155.65     4913.28    407.22 o 
  -1  22   3       85.63     -212.42    292.84 o 
   0  22   3      197.12      129.66    186.55 o 
   1  22   3        8.80     -211.14    182.12 o 
   2  22   3       11.49      137.74    180.99 o 
   3  22   3      323.85       84.97    169.74 o 
   4  22   3     1331.95     1011.14    200.79 o 
   5  22   3        1.14     -115.69    152.91 o 
   6  22   3      139.51      204.00    190.57 o 
   7  22   3      342.64      217.27    201.21 o 
   8  22   3     1744.03     2643.26    378.58 o 
  -8  23   3       94.01       91.01    188.76 o 
  -7  23   3       77.65     -139.15    175.51 o 
  -6  23   3       32.23      -12.58    140.78 o 
  -5  23   3        8.63     -190.28    135.31 o 
  -4  23   3     6607.91     6615.99    332.20 o 
  -3  23   3        0.47      -23.22    186.07 o 
  -2  23   3        7.48       -5.09    186.46 o 
  -1  23   3      104.63     -215.39    152.62 o 
   0  23   3       97.01      -16.60    175.85 o 
   1  23   3      198.82      390.94    211.35 o 
   2  23   3     4151.40     4183.13    376.13 o 
   3  23   3       11.56      -15.72    173.39 o 
   4  23   3       54.15       42.82    181.94 o 
   5  23   3        0.16      -82.36    160.35 o 
   6  23   3      780.38      911.80    263.87 o 
   7  23   3      200.47      236.84    196.05 o 
  -7  24   3       15.86     -137.72    194.01 o 
  -6  24   3        9.61     -216.92    175.39 o 
  -5  24   3      151.90        8.78    147.82 o 
  -4  24   3      382.94      278.85    240.94 o 
  -3  24   3       74.02     -203.53    166.47 o 
  -2  24   3     3003.49     2839.87    388.63 o 
  -1  24   3      181.54      147.86    202.11 o 
   0  24   3        0.07     -222.07    148.05 o 
   1  24   3        0.13      -26.38    186.08 o 
   2  24   3     1375.22     1757.42    414.12 o 
   3  24   3      148.00      119.10    185.22 o 
   4  24   3     1601.71     1922.22    331.75 o 
   5  24   3        5.65      -60.71    265.87 o 
   6  24   3       77.64       10.65    187.20 o 
  -6  25   3      114.42      -38.05    196.37 o 
  -5  25   3      452.05      278.82    224.38 o 
  -4  25   3     1475.94     1114.23    287.26 o 
  -3  25   3      476.02      306.58    221.53 o 
  -2  25   3       33.11       89.12    189.75 o 
  -1  25   3      173.24     -104.40    187.07 o 
   0  25   3       53.45     -148.04    161.63 o 
   1  25   3      121.72      -52.20    187.05 o 
   2  25   3     1989.00     2185.03    349.35 o 
   3  25   3      365.74      176.46    203.69 o 
   4  25   3       39.65     -105.16    218.44 o 
   5  25   3        0.87      120.60    296.76 o 
  -4  26   3       65.60      -16.92    192.75 o 
  -3  26   3      154.61      -94.82    191.37 o 
  -2  26   3     1402.04     1171.00    305.96 o 
  -1  26   3      122.35      -49.53    205.18 o 
   0  26   3      157.53      139.27    207.23 o 
   1  26   3        9.89      -65.44    182.39 o 
   2  26   3     4237.85     4491.67   1457.54 o 
   3  26   3      111.08      157.02    233.75 o 
   4  26   3     2818.74     2498.52    567.51 o 
  -1  27   3      109.37      -90.89    191.74 o 
   0  27   3        0.20     -274.88    183.25 o 
   1  27   3      154.63       78.16    226.33 o 
 -14   0   4       29.17     -151.77    212.21 o 
 -12   0   4      712.78     1122.18    215.55 o 
 -10   0   4     3349.90     2849.25    420.21 o 
  -8   0   4    37770.40    37077.55   1201.70 o 
  -6   0   4    13964.09    14596.50    530.11 o 
  -4   0   4     1074.35     1168.09    179.96 o 
  -2   0   4     2972.28     4521.94    240.94 o 
   0   0   4    61619.19    56732.77   1051.55 o 
   2   0   4    23020.10    25912.55    455.80 o 
   4   0   4      243.82      437.35    100.74 o 
   6   0   4       81.62       -0.37     79.13 o 
   8   0   4      483.56      258.36    146.49 o 
  10   0   4    15655.50    14668.11    516.37 o 
  12   0   4     1010.44      685.34    223.00 o 
  14   0   4      405.89      379.43    336.88 o 
 -15   1   4       12.41     -139.39    184.07 o 
 -14   1   4     1152.31     1546.26    286.92 o 
 -13   1   4        1.14     -135.81    108.81 o 
 -12   1   4       12.44      -96.69     83.83 o 
 -11   1   4       45.63     -117.94     78.63 o 
 -10   1   4       84.64       -0.90     69.38 o 
  -9   1   4       76.41      -34.48     57.72 o 
  -8   1   4     2512.54     2769.28    153.97 o 
  -7   1   4       92.85       24.57     77.16 o 
  -6   1   4     2255.02     1817.37    148.94 o 
  -5   1   4       76.81      -31.05     56.57 o 
  -4   1   4    23273.59    24223.06    455.02 o 
  -3   1   4     1428.50     1116.15    117.76 o 
  -2   1   4   190033.19   201010.06   2151.91 o 
  -1   1   4    43512.86    46037.39    635.84 o 
   0   1   4     7092.51     7080.09    198.48 o 
   1   1   4     1408.33     1187.97     83.86 o 
   2   1   4    17401.69    17222.88    217.81 o 
   3   1   4      275.70       81.99     37.76 o 
   4   1   4    52380.32    52972.52    491.96 o 
   5   1   4        7.27      -52.99     35.33 o 
   6   1   4     5352.74     5013.31    130.75 o 
   7   1   4      783.40      638.65     73.81 o 
   8   1   4    16793.87    17733.23    362.10 o 
   9   1   4        0.89      -59.04     80.15 o 
  10   1   4     1637.56     1800.32    191.40 o 
  11   1   4      455.45      359.50    123.12 o 
  12   1   4      275.29      345.74    129.41 o 
  13   1   4       91.17       57.59    119.92 o 
  14   1   4     4786.33     5358.07    474.38 o 
 -15   2   4      158.06     -116.32    211.12 o 
 -14   2   4      532.70      294.53    155.26 o 
 -13   2   4      100.85       51.29    121.92 o 
 -12   2   4     1563.97      904.18    171.51 o 
 -11   2   4      530.35      580.00    117.46 o 
 -10   2   4     1240.06     1436.84    131.71 o 
  -9   2   4     2245.93     2059.63    182.41 o 
  -8   2   4    14576.90    14751.32    287.45 o 
  -7   2   4      619.63      265.92     77.85 o 
  -6   2   4    21288.64    22776.06    717.79 o 
  -5   2   4     2207.55     2436.27    142.66 o 
  -4   2   4     3523.64     3835.77    167.85 o 
  -3   2   4     5194.48     3926.48    158.55 o 
  -2   2   4      826.65      429.83    110.85 o 
  -1   2   4     2511.19     2294.00     95.92 o 
   0   2   4    27588.70    29330.35    383.98 o 
   1   2   4       44.40      -39.51     26.34 o 
   2   2   4     6765.61     8202.61    160.56 o 
   3   2   4    24227.26    25793.49    296.23 o 
   4   2   4    31755.01    30730.07    480.20 o 
   5   2   4     2702.49     3225.01    146.31 o 
   6   2   4      600.22      436.61     84.05 o 
   7   2   4     1581.91     1902.25    105.44 o 
   8   2   4      153.54      237.38     86.94 o 
   9   2   4     3242.03     3626.66    189.47 o 
  10   2   4    11518.10    12186.36    330.64 o 
  11   2   4      340.75      280.77    123.87 o 
  12   2   4      362.29      604.22    144.56 o 
  13   2   4       59.36      246.13    157.83 o 
  14   2   4      163.71      173.40    160.77 o 
 -15   3   4      138.17      154.21    301.64 o 
 -14   3   4     1461.58     1548.20    222.29 o 
 -13   3   4      165.80       17.54    123.94 o 
 -12   3   4       28.67       26.61    111.06 o 
 -11   3   4        5.22     -128.84     85.89 o 
 -10   3   4      206.37      -43.79     69.86 o 
  -9   3   4      501.79      498.05    169.97 o 
  -8   3   4     8411.79     8781.58    220.73 o 
  -7   3   4       60.91      -31.76     52.02 o 
  -6   3   4     1953.39     2607.85    135.43 o 
  -5   3   4      221.64       64.96     91.20 o 
  -4   3   4     6748.51     8151.96    380.78 o 
  -3   3   4       41.30       10.21     51.53 o 
  -2   3   4     3004.24     2888.07    134.63 o 
  -1   3   4     7057.28     7077.40    168.08 o 
   0   3   4      118.05      267.00     56.41 o 
   1   3   4     3863.32     3890.74    105.58 o 
   2   3   4    29903.12    30662.79    357.61 o 
   3   3   4     2465.96     3138.60     96.56 o 
   4   3   4    15988.90    14501.70    223.59 o 
   5   3   4       22.08      106.20     35.97 o 
   6   3   4     2275.44     2087.78    110.65 o 
   7   3   4      671.17      583.97     80.40 o 
   8   3   4    18975.07    18550.16    372.75 o 
   9   3   4      141.70      -69.34     87.09 o 
  10   3   4     8893.69    10075.63    303.13 o 
  11   3   4      652.47      558.06    132.45 o 
  12   3   4       36.77      162.49    137.89 o 
  13   3   4        2.32     -171.32    114.21 o 
  14   3   4     3813.38     3872.85    360.79 o 
 -15   4   4        6.22      -43.56    188.71 o 
 -14   4   4     2991.27     4060.26    465.88 o 
 -13   4   4        0.61     -126.43    120.53 o 
 -12   4   4     1963.29     1826.56    219.74 o 
 -11   4   4        0.13     -132.87     88.58 o 
 -10   4   4      997.65      955.83    116.07 o 
  -9   4   4     2312.45     2363.48    144.61 o 
  -8   4   4     2548.67     2291.71    131.97 o 
  -7   4   4      799.90     1394.03    189.88 o 
  -6   4   4    15760.77    15022.84    321.16 o 
  -5   4   4       71.30       64.23     44.29 o 
  -4   4   4      529.25      370.08     70.24 o 
  -3   4   4     7965.17    11275.64    243.46 o 
  -2   4   4    45379.66    44815.67    534.58 o 
  -1   4   4     1851.29     1607.03    128.30 o 
   0   4   4    17563.92    17131.35    328.64 o 
   1   4   4      192.52       52.41     34.10 o 
   2   4   4       20.78       49.82     44.62 o 
   3   4   4    14972.81    16194.86    216.91 o 
   4   4   4    32605.20    34686.29    331.89 o 
   5   4   4     3822.53     3956.90     97.41 o 
   6   4   4     1078.73     1361.30    140.01 o 
   7   4   4      584.86      317.18     73.27 o 
   8   4   4     3003.36     3355.69    171.48 o 
   9   4   4     1016.95      572.25    120.36 o 
  10   4   4     8826.82     7872.97    269.52 o 
  11   4   4       26.56      -58.75     95.37 o 
  12   4   4      873.88      883.99    190.22 o 
  13   4   4      163.17       53.58    145.09 o 
  14   4   4       77.42     -132.79    150.99 o 
 -15   5   4      349.30      122.47    206.44 o 
 -14   5   4     2608.76     3390.71    385.65 o 
 -13   5   4     1131.05     1344.77    262.28 o 
 -12   5   4      181.85      220.18    146.96 o 
 -11   5   4        0.45      -66.66     99.39 o 
 -10   5   4      470.91      528.50    124.06 o 
  -9   5   4      156.77      -16.20     75.81 o 
  -8   5   4    20124.02    18366.37    323.00 o 
  -7   5   4      141.82       91.21     77.53 o 
  -6   5   4      847.09      390.11     75.26 o 
  -5   5   4      181.38      182.01     50.55 o 
  -4   5   4     2586.71     2115.63     74.35 o 
  -3   5   4      376.01      245.49     52.46 o 
  -2   5   4     3706.43     3538.73    110.40 o 
  -1   5   4      767.37      778.09    103.31 o 
   0   5   4      458.08      697.11     66.04 o 
   1   5   4      133.42      134.86     36.77 o 
   2   5   4    35539.18    34657.21    350.56 o 
   3   5   4     1958.60     2023.93     79.08 o 
   4   5   4    38387.70    38098.48    372.13 o 
   5   5   4     3136.38     3426.83     97.04 o 
   6   5   4     2210.93     2181.78    121.39 o 
   7   5   4      418.09      303.89     72.92 o 
   8   5   4    20583.81    21360.43    404.71 o 
   9   5   4     1901.03     2619.24    216.98 o 
  10   5   4     8924.04     8667.64    281.89 o 
  11   5   4        0.46      -61.73    105.34 o 
  12   5   4      178.89      141.75    134.37 o 
  13   5   4       26.19     -188.30    129.11 o 
  14   5   4     3193.99     3569.02    338.72 o 
 -14   6   4     4817.16     5364.18    431.54 o 
 -13   6   4      116.12      115.82    177.65 o 
 -12   6   4     1802.88     2355.64    308.46 o 
 -11   6   4      390.72      140.34    139.85 o 
 -10   6   4      119.63      187.46    108.40 o 
  -9   6   4     1685.26     1798.76    235.85 o 
  -8   6   4     2028.64     2024.66    135.27 o 
  -7   6   4     4008.70     3406.97    132.02 o 
  -6   6   4     3767.45     3734.47    152.35 o 
  -5   6   4     1054.76     1213.79     70.42 o 
  -4   6   4        8.02       68.59     34.95 o 
  -3   6   4       85.53      -19.69     29.49 o 
  -2   6   4     8600.82    10851.70    201.42 o 
  -1   6   4        0.28      -23.92     34.96 o 
   0   6   4    12404.69    11539.65    174.54 o 
   1   6   4     2658.89     2591.52     83.20 o 
   2   6   4       31.56       50.50     37.39 o 
   3   6   4     3008.55     3056.38    129.53 o 
   4   6   4    19655.82    19201.32    260.23 o 
   5   6   4      190.78      197.81     53.65 o 
   6   6   4     1289.54     1067.21    120.40 o 
   7   6   4     1025.86     1019.51    105.30 o 
   8   6   4     5138.94     4802.40    163.90 o 
   9   6   4     8862.09     9211.72    276.24 o 
  10   6   4     6237.87     6553.29    387.29 o 
  11   6   4       17.16     -160.61    107.07 o 
  12   6   4      456.78      215.66    147.11 o 
  13   6   4       86.05       20.08    143.17 o 
  14   6   4        0.87      -18.71    168.71 o 
 -14   7   4      832.22      757.95    258.52 o 
 -13   7   4      642.25      905.18    375.50 o 
 -12   7   4       52.95       98.55    154.55 o 
 -11   7   4       12.83      -45.09    147.19 o 
 -10   7   4     1355.90     1283.63    361.27 o 
  -9   7   4     1148.46     1434.84    167.28 o 
  -8   7   4    12980.72    13248.05    334.06 o 
  -7   7   4     3231.65     3081.09    151.30 o 
  -6   7   4     2950.63     3054.10    101.78 o 
  -5   7   4      208.12      131.09     44.52 o 
  -4   7   4     6744.21     6349.77    121.92 o 
  -3   7   4     1022.89     1008.10     92.21 o 
  -2   7   4     7343.64     7581.46    171.28 o 
  -1   7   4     1681.66     1873.38     89.78 o 
   0   7   4     1574.39     1168.29    145.25 o 
   1   7   4       38.36       32.83     35.28 o 
   2   7   4    51356.27    51189.72    478.18 o 
   3   7   4     4168.38     4469.19    120.52 o 
   4   7   4    44373.37    46264.83    615.20 o 
   5   7   4     9402.21     9610.58    201.20 o 
   6   7   4      393.23      313.40     57.74 o 
   7   7   4     1244.33     1103.40    110.39 o 
   8   7   4     7469.25     7628.84    266.69 o 
   9   7   4        5.52      164.04    116.74 o 
  10   7   4     4873.43     5169.27    269.02 o 
  11   7   4      179.44      279.36    147.42 o 
  12   7   4        0.57      -28.61    127.63 o 
  13   7   4      105.45      -85.04    134.14 o 
  14   7   4     2175.13     1941.41    280.11 o 
 -14   8   4      826.67      404.71    230.06 o 
 -13   8   4      433.98       76.36    301.10 o 
 -12   8   4     2541.56     2852.39    352.45 o 
 -11   8   4       36.02      -61.72    112.48 o 
 -10   8   4       71.36       46.40    137.73 o 
  -9   8   4      337.36      200.45    169.79 o 
  -8   8   4     4597.99     4037.60    183.81 o 
  -7   8   4      173.74       58.58     91.02 o 
  -6   8   4    15912.26    16678.75    275.63 o 
  -5   8   4     1776.86     1867.27    119.33 o 
  -4   8   4      683.15      535.57     50.85 o 
  -3   8   4     1696.89      642.50    110.21 o 
  -2   8   4    18038.10    17252.70    430.35 o 
  -1   8   4       34.33       26.58     25.49 o 
   0   8   4    15839.92    16708.11    223.32 o 
   1   8   4        0.69      -18.49     35.00 o 
   2   8   4      639.13      792.56     93.57 o 
   3   8   4      283.76      123.03     50.34 o 
   4   8   4     9535.76     9798.93    189.30 o 
   5   8   4      105.41       64.68     54.25 o 
   6   8   4     1151.46     1306.56    128.24 o 
   7   8   4     2366.34     2341.64    132.36 o 
   8   8   4      747.18      888.28    111.95 o 
   9   8   4     9131.07     9130.81    346.21 o 
  10   8   4     5719.06     5838.17    284.82 o 
  11   8   4       50.68      -33.98    129.27 o 
  12   8   4      558.49      680.41    184.54 o 
  13   8   4      359.34      125.52    160.41 o 
  14   8   4       28.48       14.75    164.66 o 
 -14   9   4       42.22      -76.38    185.58 o 
 -13   9   4      149.98      -99.37    167.49 o 
 -12   9   4       11.55      -56.49    149.87 o 
 -11   9   4      471.16      343.21    183.99 o 
 -10   9   4      477.02      401.39    171.99 o 
  -9   9   4      262.09      188.19    148.31 o 
  -8   9   4      474.84      493.12    157.51 o 
  -7   9   4     5020.74     5129.70    215.75 o 
  -6   9   4      345.49      282.84     89.45 o 
  -5   9   4      174.70       61.88     43.16 o 
  -4   9   4    10486.36    12299.23    228.99 o 
  -3   9   4     2212.59     2421.69    106.51 o 
  -2   9   4    32000.49    33941.29    428.28 o 
  -1   9   4     5619.92     4786.43     99.83 o 
   0   9   4      113.01      -25.15     35.98 o 
   1   9   4       77.18       -2.58     38.09 o 
   2   9   4    10904.67    10294.92    187.74 o 
   3   9   4      530.22      757.93     79.03 o 
   4   9   4    16570.86    17479.23    265.70 o 
   5   9   4     3560.43     3439.44    121.85 o 
   6   9   4        2.29      -76.37     50.91 o 
   7   9   4        7.08      -93.52     62.34 o 
   8   9   4      873.40     1114.09    144.41 o 
   9   9   4     7133.88     7158.35    303.51 o 
  10   9   4     2994.83     3649.73    265.79 o 
  11   9   4     2551.32     2355.57    265.96 o 
  12   9   4       11.65     -157.26    113.79 o 
  13   9   4      284.49      162.19    163.13 o 
  14   9   4     3564.59     3407.71    353.59 o 
 -14  10   4        9.87     -155.97    174.37 o 
 -13  10   4        3.76      -42.36    159.31 o 
 -12  10   4      325.99       63.97    168.58 o 
 -11  10   4       81.23      -16.94    159.63 o 
 -10  10   4     1998.58     2201.75    297.22 o 
  -9  10   4      239.71       69.36    139.10 o 
  -8  10   4     9382.04     8782.04    385.19 o 
  -7  10   4      434.45      455.02    115.81 o 
  -6  10   4     5380.95     5388.01    221.98 o 
  -5  10   4        5.51      -97.39     64.93 o 
  -4  10   4     1261.42     1272.47     94.24 o 
  -3  10   4    24822.70    26656.13    371.95 o 
  -2  10   4    18529.93    18441.60    302.71 o 
  -1  10   4     9336.09     9547.83    155.05 o 
   0  10   4     5953.70     5222.78    149.82 o 
   1  10   4      412.53      268.26     53.82 o 
   2  10   4     6732.70     6430.41    152.42 o 
   3  10   4     7017.85     7297.72    166.55 o 
   4  10   4     1323.10     1447.85    107.11 o 
   5  10   4      282.82      172.27     64.20 o 
   6  10   4      190.86      171.90     77.24 o 
   7  10   4      203.38      298.58    109.06 o 
   8  10   4     3756.96     3893.85    229.06 o 
   9  10   4     2977.66     3728.25    267.82 o 
  10  10   4     5782.82     5610.09    288.46 o 
  11  10   4       73.95       51.14    135.65 o 
  12  10   4      152.16      112.23    154.58 o 
  13  10   4      654.98      583.75    197.42 o 
 -14  11   4      333.12      173.80    212.43 o 
 -13  11   4      555.04      640.51    256.08 o 
 -12  11   4       39.49       34.04    166.77 o 
 -11  11   4     1061.22     1057.74    239.15 o 
 -10  11   4      111.76       58.74    149.47 o 
  -9  11   4     3807.15     3861.49    551.79 o 
  -8  11   4      919.66      965.77    153.70 o 
  -7  11   4     6780.59     6843.63    262.63 o 
  -6  11   4       84.76       83.34     90.05 o 
  -5  11   4      141.14       99.49     84.94 o 
  -4  11   4     8248.60     7674.29    180.63 o 
  -3  11   4      483.46      388.29     79.74 o 
  -2  11   4    25379.79    24848.17    368.91 o 
  -1  11   4    31915.15    32725.59    350.33 o 
   0  11   4        3.20      -56.46     37.72 o 
   1  11   4     2779.64     2940.48    105.26 o 
   2  11   4     1933.96     1784.58    134.68 o 
   3  11   4     1231.45     1831.27    116.88 o 
   4  11   4     8843.27     8085.00    184.96 o 
   5  11   4      769.13      670.95     88.04 o 
   6  11   4     1303.85     1439.11    170.89 o 
   7  11   4      784.61      654.47    185.05 o 
   8  11   4     5199.32     5127.30    251.59 o 
   9  11   4     1222.36     1378.74    259.42 o 
  10  11   4     1490.30     1588.82    284.60 o 
  11  11   4      766.72      988.19    201.89 o 
  12  11   4       78.64      -74.42    142.30 o 
  13  11   4      222.11       67.57    160.96 o 
 -13  12   4        0.66      -55.87    259.91 o 
 -12  12   4      449.53      510.17    212.54 o 
 -11  12   4      112.88      -53.62    144.97 o 
 -10  12   4       60.34     -116.64    139.72 o 
  -9  12   4     1176.49     1667.94    270.34 o 
  -8  12   4     5801.36     5278.55    414.28 o 
  -7  12   4        5.38       61.27     93.38 o 
  -6  12   4     7891.38     7689.82    278.02 o 
  -5  12   4      202.45      140.61     92.19 o 
  -4  12   4      136.99       66.41     85.38 o 
  -3  12   4    40349.67    39146.64    492.45 o 
  -2  12   4     2670.39     2787.86    131.44 o 
  -1  12   4     6329.97     5943.38    132.19 o 
   0  12   4     4449.68     4074.83    119.24 o 
   1  12   4        0.24      -65.22     43.48 o 
   2  12   4      330.84      133.25     54.66 o 
   3  12   4    11966.29    11225.43    219.74 o 
   4  12   4     9438.00     9726.38    208.34 o 
   5  12   4      647.29      641.06    111.07 o 
   6  12   4      312.78      344.84    115.39 o 
   7  12   4      188.39        4.84    108.09 o 
   8  12   4      608.81      628.72    289.88 o 
   9  12   4     3816.82     4303.07    262.49 o 
  10  12   4     3868.12     4263.00   1246.14 o 
  11  12   4      420.57       78.96    184.92 o 
  12  12   4      233.04      201.32    215.76 o 
  13  12   4      425.79      541.66    253.75 o 
 -13  13   4      883.13      806.62    258.11 o 
 -12  13   4       11.47      -95.47    165.76 o 
 -11  13   4      592.38      560.05    215.31 o 
 -10  13   4       36.35     -159.47    135.00 o 
  -9  13   4      109.29       40.93    140.98 o 
  -8  13   4     2013.24     1481.92    189.80 o 
  -7  13   4     3366.78     2953.10    385.21 o 
  -6  13   4       71.82      -26.46     89.63 o 
  -5  13   4      199.38      -47.24     81.15 o 
  -4  13   4      570.39      337.17    143.54 o 
  -3  13   4     1448.91     1468.75    159.50 o 
  -2  13   4     5405.66     5192.78    168.54 o 
  -1  13   4    13535.48    13133.84    210.38 o 
   0  13   4      139.74       94.63     53.23 o 
   1  13   4     1969.11     1815.73    135.91 o 
   2  13   4     3837.73     3828.12    131.87 o 
   3  13   4       11.93      -52.90     51.84 o 
   4  13   4     2784.03     2867.26    125.63 o 
   5  13   4     4206.58     3731.23    168.29 o 
   6  13   4     2412.85     2952.04    239.28 o 
   7  13   4      447.86      289.94    131.69 o 
   8  13   4    17074.91    17153.87    560.72 o 
   9  13   4      109.79       58.34    127.63 o 
  10  13   4     2026.28     2435.56    338.20 o 
  11  13   4       72.42      103.26    198.09 o 
  12  13   4      157.71       33.31    195.18 o 
  13  13   4      135.57      -59.49    217.63 o 
 -13  14   4      241.67       57.92    198.18 o 
 -12  14   4      686.46      192.91    205.77 o 
 -11  14   4      229.63      391.84    201.66 o 
 -10  14   4        5.17       28.54    166.69 o 
  -9  14   4     5012.04     4427.07    401.51 o 
  -8  14   4     1721.48     1970.56    237.12 o 
  -7  14   4      734.32      586.57    145.14 o 
  -6  14   4     2510.59     3443.07    421.78 o 
  -5  14   4     1212.40     1363.33    177.03 o 
  -4  14   4      245.49        3.65     95.53 o 
  -3  14   4     2036.66     1787.07    213.04 o 
  -2  14   4      913.66      767.58    156.00 o 
  -1  14   4      315.17      207.09     74.01 o 
   0  14   4     7060.80     6821.28    164.38 o 
   1  14   4     1168.67     1034.08    112.38 o 
   2  14   4      518.16      382.49     78.21 o 
   3  14   4    14296.07    15782.72    300.83 o 
   4  14   4     7444.37     8013.32    240.79 o 
   5  14   4     1891.99     1997.98    170.24 o 
   6  14   4      433.18      415.56    135.64 o 
   7  14   4     1800.54     2212.44    300.90 o 
   8  14   4       11.99       95.61    128.31 o 
   9  14   4     2250.74     2582.24    487.40 o 
  10  14   4     3991.85     4838.07    463.16 o 
  11  14   4       20.98       20.61    181.72 o 
  12  14   4       79.91      130.11    208.50 o 
 -12  15   4       53.19     -143.91    239.04 o 
 -11  15   4        2.38     -212.91    141.94 o 
 -10  15   4       52.05     -183.77    171.34 o 
  -9  15   4      773.78      948.42    350.56 o 
  -8  15   4     1428.32     1265.74    376.17 o 
  -7  15   4     1181.35     1602.28    420.96 o 
  -6  15   4      509.93      389.15    133.05 o 
  -5  15   4      315.01      193.00    162.88 o 
  -4  15   4      500.87      464.69    128.01 o 
  -3  15   4      814.94      650.62    261.63 o 
  -2  15   4     5417.15     5250.28    234.40 o 
  -1  15   4     7658.24     7380.22    215.54 o 
   0  15   4        7.11      -17.24     66.72 o 
   1  15   4        0.50       12.63     63.74 o 
   2  15   4     3161.37     2902.09    128.90 o 
   3  15   4     3835.75     3648.10    168.92 o 
   4  15   4     3515.60     3290.34    173.99 o 
   5  15   4    14884.19    14536.63    341.49 o 
   6  15   4      684.95      368.71    139.31 o 
   7  15   4     3560.07     3533.66    257.98 o 
   8  15   4     4342.68     4537.17    259.49 o 
   9  15   4        0.71      -73.56    129.06 o 
  10  15   4     1883.43     2427.03    352.57 o 
  11  15   4       22.09      -68.18    180.92 o 
  12  15   4       17.30     -264.34    178.88 o 
 -12  16   4      286.20      343.38    331.18 o 
 -11  16   4       20.82     -232.20    169.48 o 
 -10  16   4        0.01      -79.22    162.13 o 
  -9  16   4     5203.92     5211.64    367.42 o 
  -8  16   4      596.72      419.19    185.00 o 
  -7  16   4     4850.50     4545.24    251.70 o 
  -6  16   4     2409.15     2248.51    350.67 o 
  -5  16   4      521.00      295.69    134.71 o 
  -4  16   4       35.30      -75.42     95.51 o 
  -3  16   4     1151.15      922.14    159.28 o 
  -2  16   4      533.69      439.17    130.28 o 
  -1  16   4      854.41     1052.39    156.22 o 
   0  16   4     1433.94     1613.01    144.76 o 
   1  16   4      564.08      487.84    129.36 o 
   2  16   4       23.22       12.92     67.69 o 
   3  16   4    19278.00    19309.70    385.92 o 
   4  16   4     3191.37     3345.30    222.06 o 
   5  16   4      414.41      293.62    110.11 o 
   6  16   4       12.16     -161.07    107.38 o 
   7  16   4     2211.97     2525.35    254.05 o 
   8  16   4      365.85      191.14    136.94 o 
   9  16   4     4741.46     5193.37    290.37 o 
  10  16   4     1614.74     1997.91    373.73 o 
  11  16   4       65.78     -253.65    169.10 o 
 -11  17   4       15.02      124.74    182.72 o 
 -10  17   4      140.80     -102.36    156.57 o 
  -9  17   4      412.77      336.83    200.29 o 
  -8  17   4     1625.26     2016.49    302.51 o 
  -7  17   4     2371.86     2382.59    308.71 o 
  -6  17   4      544.43      328.20    142.84 o 
  -5  17   4      505.51      305.04    139.20 o 
  -4  17   4     1019.68     1106.64    185.86 o 
  -3  17   4      287.95      154.85    119.06 o 
  -2  17   4     3148.19     3593.41    485.49 o 
  -1  17   4      966.15     1027.64    165.12 o 
   0  17   4       34.85      -87.53     70.25 o 
   1  17   4       27.12      -96.63     88.69 o 
   2  17   4     3561.43     3961.39    266.33 o 
   3  17   4     4718.31     4453.28    193.77 o 
   4  17   4     5674.09     5619.25    223.12 o 
   5  17   4     9066.07    10104.28    344.98 o 
   6  17   4       49.83     -154.35    107.15 o 
   7  17   4     1203.84     1394.14    209.50 o 
   8  17   4      962.06      771.30    175.18 o 
   9  17   4        3.62      150.66    149.52 o 
  10  17   4       78.30        6.79    181.80 o 
  11  17   4       60.74     -183.35    175.04 o 
 -11  18   4      135.19      -40.53    228.47 o 
 -10  18   4      655.21      268.51    209.01 o 
  -9  18   4     2080.30     2653.07    372.61 o 
  -8  18   4       71.11      -97.07    151.01 o 
  -7  18   4      644.24      816.36    216.63 o 
  -6  18   4      133.88      -75.80    118.43 o 
  -5  18   4        4.48     -110.39    104.27 o 
  -4  18   4      147.31      -35.61    116.55 o 
  -3  18   4    12822.91    13373.89    411.34 o 
  -2  18   4      328.73      305.09    142.92 o 
  -1  18   4     2541.84     2417.66    255.62 o 
   0  18   4     2885.37     2969.04    218.48 o 
   1  18   4       66.54       60.56    111.35 o 
   2  18   4      437.07      179.04    125.80 o 
   3  18   4     9766.16    10306.30    455.39 o 
   4  18   4      276.21      136.55    111.65 o 
   5  18   4       74.38      -77.40    104.59 o 
   6  18   4       56.20     -144.15     96.10 o 
   7  18   4     1030.42      669.69    173.33 o 
   8  18   4      469.91      970.40    203.87 o 
   9  18   4     4900.48     5343.70    379.01 o 
  10  18   4       73.73     -115.96    177.48 o 
  11  18   4        5.71      -45.34    194.31 o 
 -10  19   4      311.42      333.83    213.56 o 
  -9  19   4      195.78       91.43    225.08 o 
  -8  19   4      471.10      744.39    231.52 o 
  -7  19   4     4155.69     3940.33    293.20 o 
  -6  19   4      100.79       14.08    119.91 o 
  -5  19   4       57.77      -86.77    107.41 o 
  -4  19   4      566.27      445.29    159.55 o 
  -3  19   4      723.76     1198.43    189.53 o 
  -2  19   4     1844.87     1835.67    223.31 o 
  -1  19   4    10333.89    10433.27    509.67 o 
   0  19   4        0.15     -139.65    151.76 o 
   1  19   4     1001.22      637.18    218.31 o 
   2  19   4     3024.23     2956.56    260.66 o 
   3  19   4       87.28       -3.41    114.14 o 
   4  19   4     4236.43     4462.44    276.12 o 
   5  19   4     1635.85     1961.34    292.42 o 
   6  19   4        0.69      -39.05    111.32 o 
   7  19   4      826.06      836.70    182.45 o 
   8  19   4      117.06      -81.35    131.41 o 
   9  19   4      383.69      301.09    169.89 o 
  10  19   4        1.68     -175.89    180.63 o 
 -10  20   4       11.52       61.73    190.02 o 
  -9  20   4      794.74      838.52    260.10 o 
  -8  20   4      208.72      104.29    185.85 o 
  -7  20   4       39.58       68.14    137.36 o 
  -6  20   4      398.88      502.54    167.04 o 
  -5  20   4        1.19       12.17    119.61 o 
  -4  20   4       46.77     -140.39    114.53 o 
  -3  20   4    13710.54    13581.61    433.44 o 
  -2  20   4     2396.48     2006.34    239.54 o 
  -1  20   4     1846.38     1618.50    289.43 o 
   0  20   4     1334.64      925.06    289.58 o 
   1  20   4       23.89     -126.05    145.89 o 
   2  20   4      482.41      314.77    211.16 o 
   3  20   4     5888.03     5548.23    281.64 o 
   4  20   4      123.82      183.92    136.19 o 
   5  20   4      217.85      262.06    177.60 o 
   6  20   4      295.23      300.98    171.70 o 
   7  20   4      564.82      693.82    220.50 o 
   8  20   4       82.99      -45.30    144.78 o 
   9  20   4     1961.78     2183.86    276.61 o 
  -9  21   4     1620.58     1910.09    340.55 o 
  -8  21   4       54.96      -24.85    177.26 o 
  -7  21   4     4355.59     5191.35   1069.71 o 
  -6  21   4       31.90      -21.15    141.31 o 
  -5  21   4       11.03      -40.93    128.58 o 
  -4  21   4      517.34      301.07    157.18 o 
  -3  21   4      334.00      363.40    154.12 o 
  -2  21   4       44.16     -157.11    115.85 o 
  -1  21   4     4683.77     4503.22    494.47 o 
   0  21   4      134.25      -77.53    201.77 o 
   1  21   4      577.25      374.68    202.23 o 
   2  21   4      277.62      146.42    168.07 o 
   3  21   4        5.74      -82.53    111.84 o 
   4  21   4      595.03      409.74    201.49 o 
   5  21   4      897.83      923.76    241.05 o 
   6  21   4       12.48      -38.76    158.78 o 
   7  21   4       37.20      -47.69    156.93 o 
   8  21   4      224.14      512.38    241.35 o 
   9  21   4     1803.10     2133.69    288.03 o 
  -8  22   4        9.79      -22.75    198.63 o 
  -7  22   4        3.13     -156.94    188.76 o 
  -6  22   4      319.38       -9.66    147.05 o 
  -5  22   4        7.99      -50.52    135.58 o 
  -4  22   4        0.02      -83.79    128.85 o 
  -3  22   4    10049.15     9620.29    385.04 o 
  -2  22   4       76.53     -206.80    154.65 o 
  -1  22   4     1959.98     1933.30    324.49 o 
   0  22   4       48.56        7.83    167.02 o 
   1  22   4      330.45      188.46    197.78 o 
   2  22   4      138.89       14.17    155.46 o 
   3  22   4     2857.90     2522.51    341.58 o 
   4  22   4     1929.34     2335.35    314.28 o 
   5  22   4       56.09      -83.01    162.08 o 
   6  22   4      277.04      395.89    211.69 o 
   7  22   4     1012.51     1162.42    293.53 o 
   8  22   4        7.33      -94.77    178.52 o 
  -8  23   4        3.43      -95.06    190.08 o 
  -7  23   4     2498.96     2745.50    894.77 o 
  -6  23   4       52.64        4.36    145.99 o 
  -5  23   4       21.40     -209.50    157.78 o 
  -4  23   4        0.32     -186.06    124.04 o 
  -3  23   4      421.01      470.64    228.13 o 
  -2  23   4      200.75      175.59    195.48 o 
  -1  23   4     6048.83     5634.53    398.22 o 
   0  23   4       58.83       18.25    174.03 o 
   1  23   4      462.96       48.95    185.97 o 
   2  23   4        0.58     -116.70    176.99 o 
   3  23   4       82.36       55.34    176.09 o 
   4  23   4       11.15      171.03    178.86 o 
   5  23   4     1740.05     1909.25    319.07 o 
   6  23   4       26.39     -113.83    174.01 o 
   7  23   4       99.42     -158.23    187.98 o 
  -6  24   4      210.00      -73.08    154.00 o 
  -5  24   4       53.20     -214.81    143.21 o 
  -4  24   4        2.08     -149.52    175.22 o 
  -3  24   4     3369.74     4104.27    967.94 o 
  -2  24   4       21.33     -132.38    174.30 o 
  -1  24   4      213.12      461.62    224.25 o 
   0  24   4       94.67      -33.26    211.94 o 
   1  24   4      156.93      -61.41    170.39 o 
   2  24   4      130.42      -16.88    184.76 o 
   3  24   4     2906.72     2354.31    518.86 o 
   4  24   4       36.54      113.56    269.39 o 
   5  24   4        5.63      -70.46    221.96 o 
   6  24   4       23.61     -105.58    181.83 o 
  -5  25   4       53.21     -132.20    183.96 o 
  -4  25   4      194.74     -206.09    190.07 o 
  -3  25   4       80.24      147.32    231.86 o 
  -2  25   4      674.26      324.78    229.01 o 
  -1  25   4     2674.44     1874.67    340.63 o 
   0  25   4      265.45      186.38    213.78 o 
   1  25   4       15.72     -265.87    177.25 o 
   2  25   4      180.09       56.16    206.16 o 
   3  25   4     1638.88     1128.80    294.54 o 
   4  25   4        4.03     -152.58    262.07 o 
   5  25   4     2852.34     4112.97    692.45 o 
  -3  26   4      674.22      609.67    256.83 o 
  -2  26   4       14.75      147.83    203.55 o 
  -1  26   4        0.25       15.25    200.99 o 
   0  26   4       36.60      -46.38    196.14 o 
   1  26   4      549.52      245.39    234.52 o 
   2  26   4       83.12      197.43    229.25 o 
   3  26   4     5217.30     5974.81    581.06 o 
 -15   0   5      928.97     1450.22    449.62 o 
 -13   0   5       23.86       59.90    216.54 o 
 -11   0   5     1492.65     2415.31    360.86 o 
  -9   0   5      669.95      749.88    164.62 o 
  -7   0   5    22411.35    23974.00    767.25 o 
  -5   0   5      170.40      396.77    147.70 o 
  -3   0   5    39117.68    43770.25    955.07 o 
  -1   0   5   205310.41   211909.36   3238.94 o 
   1   0   5     4574.28     5164.79    273.73 o 
   3   0   5     5503.25     5116.00    253.40 o 
   5   0   5     9384.39     8591.22    311.63 o 
   7   0   5     1944.57     1329.74    192.89 o 
   9   0   5    21745.43    23973.86    651.07 o 
  11   0   5     1798.28     1683.82    274.90 o 
  13   0   5       17.43       96.83    186.27 o 
 -15   1   5      112.31      201.75    213.27 o 
 -14   1   5        0.18     -161.64    165.07 o 
 -13   1   5      773.08      799.28    175.13 o 
 -12   1   5       42.90     -125.20     83.47 o 
 -11   1   5     4747.04     4581.80    212.62 o 
 -10   1   5     1789.18     2029.10    286.77 o 
  -9   1   5     1562.82     1643.67    170.90 o 
  -8   1   5       77.87      -30.00     84.89 o 
  -7   1   5     9942.47    10725.01    387.29 o 
  -6   1   5     1705.52     1565.04    174.93 o 
  -5   1   5    37823.32    40797.07    691.21 o 
  -4   1   5      842.27      896.21    137.27 o 
  -3   1   5    37111.78    37452.70    606.90 o 
  -2   1   5    31320.85    28604.65    495.90 o 
  -1   1   5    20969.20    19862.80    390.36 o 
   0   1   5        0.86       -9.94     54.59 o 
   1   1   5     1294.07     1298.41    131.91 o 
   2   1   5     5155.46     4754.01    129.71 o 
   3   1   5    13558.23    15200.10    226.02 o 
   4   1   5      607.40      801.84    130.42 o 
   5   1   5     6469.02     5111.62    137.01 o 
   6   1   5      493.59      168.25     76.35 o 
   7   1   5      757.43      685.77    109.61 o 
   8   1   5      248.88       19.23     77.39 o 
   9   1   5      801.29      774.19    135.18 o 
  10   1   5      111.02       52.91    103.71 o 
  11   1   5    12192.34    12327.97    355.63 o 
  12   1   5      139.52       60.91    107.22 o 
  13   1   5      805.91      544.08    155.19 o 
  14   1   5       22.05     -179.91    147.17 o 
 -15   2   5       12.45      -41.19    261.80 o 
 -14   2   5      188.08      218.46    153.67 o 
 -13   2   5      810.27      541.88    157.84 o 
 -12   2   5       31.95      -99.84    109.12 o 
 -11   2   5     1791.25     1812.02    170.75 o 
 -10   2   5      515.14      327.44     95.42 o 
  -9   2   5      296.37      104.79     76.84 o 
  -8   2   5      640.05      270.11    134.36 o 
  -7   2   5    18823.83    19674.79    481.14 o 
  -6   2   5        0.52      -18.92     69.38 o 
  -5   2   5      385.84      350.18     99.03 o 
  -4   2   5      550.29      634.86    107.57 o 
  -3   2   5    24943.67    26071.26    481.56 o 
  -2   2   5      142.60       41.80     61.32 o 
  -1   2   5    42363.33    41379.92    694.89 o 
   0   2   5      704.96      595.41     93.40 o 
   1   2   5     4910.14     4028.76    117.50 o 
   2   2   5     3195.67     3160.34    109.19 o 
   3   2   5    35596.28    39344.97    409.85 o 
   4   2   5     8466.25     9723.54    191.69 o 
   5   2   5    19172.33    18279.36    273.55 o 
   6   2   5      181.00       65.62     53.80 o 
   7   2   5       32.83       28.83     54.44 o 
   8   2   5       68.65       18.86     81.76 o 
   9   2   5    18535.69    17783.79    391.76 o 
  10   2   5     2701.15     3398.03    244.45 o 
  11   2   5     3512.02     4188.57    322.53 o 
  12   2   5       63.72     -149.31     99.54 o 
  13   2   5      332.39      391.82    173.64 o 
  14   2   5      292.12      190.13    186.31 o 
 -15   3   5      145.47      229.28    310.59 o 
 -14   3   5       34.36       72.37    174.74 o 
 -13   3   5      356.04      250.19    144.43 o 
 -12   3   5        0.94      -64.93    105.54 o 
 -11   3   5     3133.48     3172.23    211.81 o 
 -10   3   5      367.63      221.57     96.62 o 
  -9   3   5      238.90      149.05     83.30 o 
  -8   3   5      334.59       32.45     69.64 o 
  -7   3   5     1181.37      777.08    106.15 o 
  -6   3   5        3.05      -40.56     76.72 o 
  -5   3   5    29296.69    29639.63    850.18 o 
  -4   3   5      266.26      227.54    123.72 o 
  -3   3   5     1235.13     2018.42    128.21 o 
  -2   3   5     4573.16     3679.24    136.40 o 
  -1   3   5      814.29     1544.67    100.36 o 
   0   3   5       22.12       -9.04     39.28 o 
   1   3   5    18795.60    18685.55    267.80 o 
   2   3   5      657.54      600.91    113.29 o 
   3   3   5     2619.52     2806.21    111.03 o 
   4   3   5      272.22      318.10     87.71 o 
   5   3   5    42566.87    44701.35    479.89 o 
   6   3   5       10.92      -29.38     35.75 o 
   7   3   5      219.73      118.27     63.92 o 
   8   3   5      361.93      323.31    103.41 o 
   9   3   5     1636.09     1732.74    171.65 o 
  10   3   5      210.90      183.88    111.59 o 
  11   3   5     3238.22     4487.29    278.54 o 
  12   3   5      844.76      676.97    183.52 o 
  13   3   5      656.25      385.46    184.19 o 
  14   3   5      260.38      309.76    171.25 o 
 -15   4   5      389.19      472.57    225.94 o 
 -14   4   5      371.17      129.40    185.52 o 
 -13   4   5     4532.53     4602.43    479.43 o 
 -12   4   5      230.71      192.42    153.20 o 
 -11   4   5     1076.53      996.96    169.51 o 
 -10   4   5      146.88      123.11     89.68 o 
  -9   4   5       13.21     -100.78     67.18 o 
  -8   4   5      264.61      178.62     76.10 o 
  -7   4   5     9033.58     9052.03    215.59 o 
  -6   4   5       23.98      -22.52     57.49 o 
  -5   4   5     1509.45     1668.53    235.51 o 
  -4   4   5      151.68      144.61     74.47 o 
  -3   4   5    10819.58    11898.68    254.34 o 
  -2   4   5       47.19       -1.29     46.84 o 
  -1   4   5    49065.04    51895.51    620.19 o 
   0   4   5     5604.38     5637.51    167.84 o 
   1   4   5     1879.10     1416.76     92.08 o 
   2   4   5      141.93       86.76     47.48 o 
   3   4   5    45768.40    45969.38    514.17 o 
   4   4   5      111.07       96.27     52.66 o 
   5   4   5    45808.52    45858.64    645.79 o 
   6   4   5        0.63      -34.28     38.54 o 
   7   4   5      863.85      415.56     80.03 o 
   8   4   5      115.05      -25.00     74.16 o 
   9   4   5     8276.09     7892.08    261.84 o 
  10   4   5       36.39       -9.02     98.96 o 
  11   4   5     2059.36     2721.34    285.68 o 
  12   4   5       15.85     -149.08    123.11 o 
  13   4   5      631.09      695.11    197.62 o 
  14   4   5        2.13     -170.35    161.42 o 
 -14   5   5      702.72      366.45    251.64 o 
 -13   5   5     1214.16     1688.91    325.09 o 
 -12   5   5      412.18      223.26    159.26 o 
 -11   5   5     2018.06     1659.59    257.22 o 
 -10   5   5      133.39      102.58    107.60 o 
  -9   5   5     4646.31     4694.37    175.90 o 
  -8   5   5      141.64       -2.54     65.69 o 
  -7   5   5       60.41       90.41     62.28 o 
  -6   5   5      583.54      506.06     77.78 o 
  -5   5   5    16317.75    16835.15    333.84 o 
  -4   5   5      228.64       42.40     46.71 o 
  -3   5   5      292.52      415.27     66.97 o 
  -2   5   5     4267.92     3868.00    141.35 o 
  -1   5   5    27973.69    26318.05    401.53 o 
   0   5   5      915.49     1197.42    109.21 o 
   1   5   5     8590.15     8441.07    174.98 o 
   2   5   5      717.71      647.20     78.41 o 
   3   5   5     9230.95     9742.83    178.84 o 
   4   5   5     8996.59     8220.87    166.50 o 
   5   5   5    29302.11    29970.94    326.86 o 
   6   5   5       56.96       17.98     44.69 o 
   7   5   5     1569.64     1534.81    131.63 o 
   8   5   5        1.08     -107.38     71.59 o 
   9   5   5     1895.92     2366.68    196.52 o 
  10   5   5      998.53      656.00    195.63 o 
  11   5   5     1330.23      997.70    194.50 o 
  12   5   5       10.27     -151.93    127.81 o 
  13   5   5      732.07      571.23    188.00 o 
  14   5   5       64.26      -66.21    156.19 o 
 -14   6   5       53.02     -228.39    166.52 o 
 -13   6   5     5263.69     5937.44    433.76 o 
 -12   6   5      435.21      373.60    188.33 o 
 -11   6   5     1399.92     1769.03    253.94 o 
 -10   6   5        0.19     -153.06    102.04 o 
  -9   6   5      184.11       91.22     98.05 o 
  -8   6   5     1437.84     1618.17    194.28 o 
  -7   6   5    11436.82    11478.22    264.87 o 
  -6   6   5      110.78      143.76     61.63 o 
  -5   6   5      733.87     1111.96    103.15 o 
  -4   6   5     1015.89     1377.71    167.27 o 
  -3   6   5       89.69       -6.68     41.84 o 
  -2   6   5     4074.22     4165.85    133.23 o 
  -1   6   5    34544.50    35943.87    679.06 o 
   0   6   5    23602.46    23353.88    276.92 o 
   1   6   5     1865.37     1426.93     80.62 o 
   2   6   5     1219.59      990.22     79.88 o 
   3   6   5    31222.11    31748.71    360.59 o 
   4   6   5     2648.06     2840.35    106.33 o 
   5   6   5    52212.04    52951.69    523.77 o 
   6   6   5     3912.73     3187.97    140.78 o 
   7   6   5      316.09      304.49     84.12 o 
   8   6   5     2040.01     2363.95    186.51 o 
   9   6   5     3595.49     3606.06    206.08 o 
  10   6   5      279.53      258.84    132.99 o 
  11   6   5      356.67      301.25    146.20 o 
  12   6   5        1.71     -166.35    120.47 o 
  13   6   5      268.80      259.83    190.79 o 
  14   6   5       89.86       72.69    165.00 o 
 -14   7   5      495.44      417.33    233.47 o 
 -13   7   5     1745.56     1449.68    327.25 o 
 -12   7   5      185.70      194.64    161.95 o 
 -11   7   5     3470.47     3526.75    293.40 o 
 -10   7   5      478.33      689.65    193.10 o 
  -9   7   5     2004.45     2155.85    312.21 o 
  -8   7   5     1364.11     1502.40    267.63 o 
  -7   7   5     1782.95     1782.80    135.84 o 
  -6   7   5     1403.26     1876.69    101.11 o 
  -5   7   5    20433.18    18368.71    278.27 o 
  -4   7   5     1079.68     1282.62     64.86 o 
  -3   7   5     2110.70     2071.99    104.51 o 
  -2   7   5      122.28      234.68     63.25 o 
  -1   7   5     5319.38     4430.65    142.24 o 
   0   7   5       99.51      -29.61     32.28 o 
   1   7   5     6853.61     6667.22    143.97 o 
   2   7   5     1992.99     1739.64    113.67 o 
   3   7   5    11301.60    12403.56    212.47 o 
   4   7   5    15998.34    16081.79    252.10 o 
   5   7   5     9733.03    10166.76    201.00 o 
   6   7   5        4.10      -17.84     66.62 o 
   7   7   5     1009.07      794.46    114.97 o 
   8   7   5      132.90       86.20     75.68 o 
   9   7   5     3252.83     3315.67    269.94 o 
  10   7   5     3140.94     3516.35    295.82 o 
  11   7   5     2180.71     2383.39    268.53 o 
  12   7   5      372.68      441.56    171.27 o 
  13   7   5      370.68      176.40    169.55 o 
  14   7   5        1.81      -42.23    167.86 o 
 -14   8   5      332.55       31.80    207.14 o 
 -13   8   5     1173.29     1522.16    290.17 o 
 -12   8   5       74.42      -87.30    146.22 o 
 -11   8   5      343.19      292.64    163.29 o 
 -10   8   5       52.41      -66.02    125.47 o 
  -9   8   5     1982.86     2294.69    277.19 o 
  -8   8   5      172.90      105.54    133.67 o 
  -7   8   5    11906.07    11030.09    410.48 o 
  -6   8   5     2396.28     2507.86     99.47 o 
  -5   8   5     1902.58     1665.84    134.58 o 
  -4   8   5      208.63      185.06     64.15 o 
  -3   8   5    15269.45    15470.60    276.82 o 
  -2   8   5       56.23      -12.38     49.70 o 
  -1   8   5    69334.02    69469.91    709.61 o 
   0   8   5     6858.25     6397.84    137.77 o 
   1   8   5     3572.42     3216.16    105.81 o 
   2   8   5      293.07      242.53     54.62 o 
   3   8   5    21050.21    22094.47    302.05 o 
   4   8   5      533.31      431.80     78.98 o 
   5   8   5    24589.44    24826.60    337.29 o 
   6   8   5     8007.35     7877.52    225.07 o 
   7   8   5     1670.42     1534.58    200.68 o 
   8   8   5      715.98      648.16    110.00 o 
   9   8   5    12500.93    13315.39    415.64 o 
  10   8   5      472.68      536.33    163.65 o 
  11   8   5       19.92       35.09    142.65 o 
  12   8   5        2.05     -154.21    133.18 o 
  13   8   5       85.89      -36.92    139.83 o 
  14   8   5      446.02      382.33    290.63 o 
 -14   9   5        1.39      -93.70    186.65 o 
 -13   9   5      619.52      415.80    207.01 o 
 -12   9   5       61.94      -62.91    153.78 o 
 -11   9   5     3745.71     3981.99    325.24 o 
 -10   9   5       13.85      -92.83    130.09 o 
  -9   9   5      440.89      190.31    155.31 o 
  -8   9   5     3965.73     3817.29    267.14 o 
  -7   9   5     8402.93     7434.05    395.80 o 
  -6   9   5      897.27      734.23    130.02 o 
  -5   9   5    11281.19    12821.88    255.34 o 
  -4   9   5       21.94      -72.77     50.77 o 
  -3   9   5     6315.42     6694.84    182.53 o 
  -2   9   5     6900.06     6386.35    179.14 o 
  -1   9   5      706.26      838.82     94.89 o 
   0   9   5     1861.62     1471.47    111.59 o 
   1   9   5     5129.12     4434.53    124.58 o 
   2   9   5     2830.23     3155.08    111.20 o 
   3   9   5    11010.11    11346.64    212.58 o 
   4   9   5     6454.21     6725.39    166.92 o 
   5   9   5     3392.48     2978.53    120.61 o 
   6   9   5      165.86       99.08     75.72 o 
   7   9   5       25.60      -15.68     71.26 o 
   8   9   5     8296.35     8488.40    304.87 o 
   9   9   5        1.44      -46.00    106.19 o 
  10   9   5     4068.67     3975.95    274.33 o 
  11   9   5     4501.64     4828.97    321.05 o 
  12   9   5      157.12      -39.75    138.90 o 
  13   9   5      988.23     1196.06    229.89 o 
 -14  10   5       44.65       44.08    191.55 o 
 -13  10   5       22.12      -26.05    197.30 o 
 -12  10   5      503.83      325.49    254.76 o 
 -11  10   5     1082.85      938.63    239.07 o 
 -10  10   5     1086.52     1025.32    273.73 o 
  -9  10   5      111.08       39.68    131.80 o 
  -8  10   5     3998.79     3542.68    377.26 o 
  -7  10   5     7593.02     7795.74    283.22 o 
  -6  10   5     7964.50     8370.12    296.46 o 
  -5  10   5       40.42       16.15     75.94 o 
  -4  10   5      571.55      284.49     78.61 o 
  -3  10   5    13416.92    13859.74    303.20 o 
  -2  10   5     2306.51     2334.55    130.38 o 
  -1  10   5    44327.37    43675.40    536.51 o 
   0  10   5      319.33      144.27     69.01 o 
   1  10   5       74.38      -54.64     36.43 o 
   2  10   5     1155.61     1014.35     91.30 o 
   3  10   5     3847.35     3869.96    128.62 o 
   4  10   5        1.74       -7.14     51.68 o 
   5  10   5     8778.54     9247.67    206.36 o 
   6  10   5     1676.53     1467.62    193.05 o 
   7  10   5        5.20     -104.29     85.03 o 
   8  10   5        1.14      -78.23    100.55 o 
   9  10   5    11017.47    10984.05    485.91 o 
  10  10   5       10.33       38.40    123.19 o 
  11  10   5      429.52      193.05    150.39 o 
  12  10   5       38.35     -161.85    132.99 o 
  13  10   5       63.56     -116.80    149.39 o 
 -13  11   5      135.54      -26.91    181.31 o 
 -12  11   5        4.58      -24.66    226.30 o 
 -11  11   5     1047.51     1364.74    267.69 o 
 -10  11   5       78.62      -26.11    143.31 o 
  -9  11   5      478.88      374.96    169.10 o 
  -8  11   5     5321.08     4243.70    238.93 o 
  -7  11   5     5863.57     5893.21    254.36 o 
  -6  11   5     8992.32     8321.98    504.69 o 
  -5  11   5     9386.75     7237.29    266.68 o 
  -4  11   5       32.76       12.32     60.17 o 
  -3  11   5     4092.16     3918.22    148.02 o 
  -2  11   5    36217.55    36427.74    644.71 o 
  -1  11   5     2947.62     2975.81     88.68 o 
   0  11   5     9753.80    10540.09    285.63 o 
   1  11   5     4412.08     4045.58    127.18 o 
   2  11   5       77.46       41.74     50.10 o 
   3  11   5      367.32      272.31     65.74 o 
   4  11   5     2644.57     2905.81    128.42 o 
   5  11   5     7008.54     7325.84    188.46 o 
   6  11   5       63.19       27.12     94.35 o 
   7  11   5      691.34      331.27    127.42 o 
   8  11   5     1616.35     1521.02    199.45 o 
   9  11   5      395.11      360.45    197.62 o 
  10  11   5     5266.87     5562.69    375.59 o 
  11  11   5     4523.52     5258.62    424.67 o 
  12  11   5       63.83     -144.65    184.97 o 
  13  11   5      678.50      700.84    225.48 o 
 -13  12   5      350.05      339.68    212.29 o 
 -12  12   5     1095.33      395.69    317.90 o 
 -11  12   5      626.85      398.05    224.81 o 
 -10  12   5      994.25     1448.73    270.47 o 
  -9  12   5       41.46      -69.88    126.64 o 
  -8  12   5      943.37      925.17    160.90 o 
  -7  12   5     6656.30     7036.03    284.68 o 
  -6  12   5     8048.16     7819.20    289.31 o 
  -5  12   5      606.81      512.20    125.33 o 
  -4  12   5     1582.42     2303.35    203.92 o 
  -3  12   5     5258.26     4835.85    166.56 o 
  -2  12   5     1512.76     1786.14    226.61 o 
  -1  12   5    21271.56    20460.56    354.98 o 
   0  12   5     6277.68     5987.39    149.63 o 
   1  12   5      703.39      790.68     87.02 o 
   2  12   5      671.61      775.17     88.57 o 
   3  12   5     7770.28     8098.51    209.60 o 
   4  12   5      897.47     1069.46    118.82 o 
   5  12   5     6218.95     6223.45    179.54 o 
   6  12   5      131.28       26.07     97.59 o 
   7  12   5     1184.59      907.12    165.73 o 
   8  12   5      399.86      359.05    140.57 o 
   9  12   5     8979.62     9708.30    466.80 o 
  10  12   5      260.17      102.47    178.80 o 
  11  12   5     1866.40     2561.26    372.64 o 
  12  12   5       57.70     -206.53    164.53 o 
  13  12   5      221.97      -99.72    210.55 o 
 -13  13   5       28.61       47.96    188.51 o 
 -12  13   5      484.88      243.65    264.51 o 
 -11  13   5     1277.06     1269.65    267.61 o 
 -10  13   5       40.11       -1.67    147.61 o 
  -9  13   5       14.22     -104.82    163.15 o 
  -8  13   5     2574.40     3055.94    357.93 o 
  -7  13   5        2.34      -55.60     91.80 o 
  -6  13   5      389.51      640.30    150.67 o 
  -5  13   5     6306.47     6010.89    258.77 o 
  -4  13   5       33.33      -14.86     85.21 o 
  -3  13   5      606.11      549.75    128.27 o 
  -2  13   5    10826.71    10674.36    252.15 o 
  -1  13   5     2436.02     2136.80    137.62 o 
   0  13   5     2576.49     2098.72    148.33 o 
   1  13   5     2239.40     2588.40    116.73 o 
   2  13   5      413.22      288.76     73.68 o 
   3  13   5      102.13       64.66     62.19 o 
   4  13   5     7265.82     6903.84    195.41 o 
   5  13   5    10836.60    10968.33    284.23 o 
   6  13   5      314.86      111.39    106.08 o 
   7  13   5        2.62     -106.80     99.68 o 
   8  13   5      171.34      -36.86    113.08 o 
   9  13   5     1380.55     1412.38    264.84 o 
  10  13   5     2291.86     3322.52    613.31 o 
  11  13   5     1548.12     1946.93    399.75 o 
  12  13   5      127.30     -183.92    187.59 o 
 -12  14   5      521.08      619.94    238.11 o 
 -11  14   5      281.66      107.79    178.67 o 
 -10  14   5       57.36       12.60    167.40 o 
  -9  14   5       17.39     -101.49    140.55 o 
  -8  14   5     1669.88     2277.16    272.33 o 
  -7  14   5     3820.64     3468.61    215.49 o 
  -6  14   5     1441.34     1630.06    196.15 o 
  -5  14   5      528.65      233.63    106.62 o 
  -4  14   5       40.69      -50.62     80.93 o 
  -3  14   5      467.74      506.52    125.29 o 
  -2  14   5     2602.60     2641.66    147.02 o 
  -1  14   5     7072.04     7401.06    217.79 o 
   0  14   5    12810.83    12611.67    287.09 o 
   1  14   5     1022.77     1159.78    104.21 o 
   2  14   5      890.29      927.89    101.05 o 
   3  14   5     6716.38     6732.31    186.35 o 
   4  14   5        5.63      -50.23     82.21 o 
   5  14   5     4793.02     5510.57    227.08 o 
   6  14   5     3675.22     3595.24    250.91 o 
   7  14   5       11.41     -151.19    100.80 o 
   8  14   5     1759.54     1779.63    239.58 o 
   9  14   5     5821.77     5704.26    293.36 o 
  10  14   5      541.96      669.21    245.46 o 
  11  14   5     2597.15     3100.45    639.33 o 
  12  14   5       15.57     -149.04    252.18 o 
 -12  15   5     1091.84     1027.57    271.36 o 
 -11  15   5      524.53      352.71    217.53 o 
 -10  15   5       86.23      -43.54    166.69 o 
  -9  15   5        1.17      -42.62    171.27 o 
  -8  15   5     2704.53     3078.08    273.56 o 
  -7  15   5       58.46      -45.45    101.90 o 
  -6  15   5     1783.63     1260.52    303.23 o 
  -5  15   5     4226.06     4172.52    229.99 o 
  -4  15   5      977.70     1001.63    163.87 o 
  -3  15   5      684.12      771.45    194.99 o 
  -2  15   5      899.19      698.11    159.07 o 
  -1  15   5     2625.82     2767.61    206.27 o 
   0  15   5       92.94      137.53     81.16 o 
   1  15   5     1035.58      664.51    113.61 o 
   2  15   5     2105.02     2110.59    131.39 o 
   3  15   5     1736.58     2064.42    175.20 o 
   4  15   5    22744.01    23124.36    429.84 o 
   5  15   5     6489.03     7084.66    245.55 o 
   6  15   5      446.80      540.77    144.45 o 
   7  15   5       47.81      -68.94    110.45 o 
   8  15   5      294.54       44.83    133.34 o 
   9  15   5      215.47       40.77    129.05 o 
  10  15   5     2300.74     2809.55    378.43 o 
  11  15   5      566.23      361.55    261.94 o 
  12  15   5        0.36      -73.04    197.44 o 
 -12  16   5      805.23      520.89    234.71 o 
 -11  16   5      239.33     -157.76    184.02 o 
 -10  16   5       10.58     -245.75    163.83 o 
  -9  16   5        1.73     -209.34    164.34 o 
  -8  16   5     1660.06     1417.61    209.15 o 
  -7  16   5      973.97      483.78    185.89 o 
  -6  16   5      470.87      352.90    142.01 o 
  -5  16   5       28.23      -29.04     95.72 o 
  -4  16   5      284.91      206.37    125.54 o 
  -3  16   5      523.66      229.96    120.83 o 
  -2  16   5     3969.10     3895.99    216.87 o 
  -1  16   5     6480.91     6045.26    271.47 o 
   0  16   5     9261.91     8888.17    252.77 o 
   1  16   5      278.32       58.95     87.71 o 
   2  16   5     1648.76     2095.68    170.87 o 
   3  16   5     4847.85     4307.64    199.46 o 
   4  16   5     2448.21     2431.99    194.90 o 
   5  16   5     3194.31     3203.22    235.48 o 
   6  16   5     5331.59     5842.20    278.34 o 
   7  16   5       72.72     -151.01    106.20 o 
   8  16   5     1854.03     1810.76    233.07 o 
   9  16   5      659.13      901.82    200.99 o 
  10  16   5       12.68       33.26    187.38 o 
  11  16   5      216.68       37.80    213.31 o 
 -11  17   5      380.56      506.05    241.27 o 
 -10  17   5      127.19       95.85    185.81 o 
  -9  17   5       28.11      -94.15    177.73 o 
  -8  17   5      829.88      959.88    257.86 o 
  -7  17   5       44.74       40.14    115.35 o 
  -6  17   5     2010.79     2313.49    247.07 o 
  -5  17   5     3008.84     2773.55    392.81 o 
  -4  17   5       87.14     -153.74    102.49 o 
  -3  17   5      801.28      815.30    159.36 o 
  -2  17   5     3749.60     3842.49    282.22 o 
  -1  17   5     2056.11     2558.18    432.01 o 
   0  17   5      283.17      337.74    109.31 o 
   1  17   5       50.44     -103.57     77.86 o 
   2  17   5      806.57      864.07    169.97 o 
   3  17   5     1964.59     2282.93    230.80 o 
   4  17   5    19172.60    18313.02    490.16 o 
   5  17   5      969.39      701.86    160.81 o 
   6  17   5      142.25      -35.78    117.38 o 
   7  17   5      225.33      217.57    138.35 o 
   8  17   5      616.63      590.68    178.32 o 
   9  17   5        5.63     -127.89    130.56 o 
  10  17   5     2865.13     3919.84    445.46 o 
  11  17   5      468.46      513.42    283.62 o 
 -11  18   5      332.25      523.10    248.46 o 
 -10  18   5      339.28      457.57    237.10 o 
  -9  18   5      210.07      -22.42    189.53 o 
  -8  18   5      120.76      218.16    196.33 o 
  -7  18   5     1055.68      670.47    171.65 o 
  -6  18   5     2393.55     2834.48    393.97 o 
  -5  18   5      124.96       27.04    121.52 o 
  -4  18   5      161.17      151.68    135.36 o 
  -3  18   5      542.21      224.85    135.60 o 
  -2  18   5      398.85      303.57    169.47 o 
  -1  18   5     2057.05     2139.13    354.66 o 
   0  18   5    11380.58    11004.58    460.86 o 
   1  18   5        4.02     -149.45     99.63 o 
   2  18   5     1902.62     1619.56    250.74 o 
   3  18   5     2391.46     2894.26    265.12 o 
   4  18   5       42.20       19.24    117.16 o 
   5  18   5     1573.33     2306.06    305.30 o 
   6  18   5     1541.91     1598.28    217.23 o 
   7  18   5       16.47     -100.16    119.07 o 
   8  18   5      511.65      212.40    159.73 o 
   9  18   5       54.37      -69.91    135.56 o 
  10  18   5        1.46       76.00    198.97 o 
 -10  19   5       13.01     -152.96    167.41 o 
  -9  19   5       16.46      -29.05    174.50 o 
  -8  19   5     2355.73     2691.08    677.68 o 
  -7  19   5      161.26      176.50    139.58 o 
  -6  19   5     1875.68     2035.78    248.60 o 
  -5  19   5     1139.46      975.17    197.30 o 
  -4  19   5      388.34      157.80    133.08 o 
  -3  19   5      365.90      237.79    152.60 o 
  -2  19   5    14792.74    16031.59    497.16 o 
  -1  19   5     1329.18     1331.73    202.46 o 
   0  19   5     1940.00     1860.27    487.70 o 
   1  19   5     1703.84     1804.70    432.14 o 
   2  19   5      373.68      232.56    133.66 o 
   3  19   5     1998.53     2393.09    246.97 o 
   4  19   5     4627.06     4953.57    268.02 o 
   5  19   5       32.72      -77.35    147.03 o 
   6  19   5       33.76      -18.46    193.78 o 
   7  19   5      215.48      183.06    145.25 o 
   8  19   5      459.16      342.75    165.00 o 
   9  19   5       32.09     -139.61    137.52 o 
  10  19   5     2402.71     3247.86   1054.26 o 
 -10  20   5      685.52      478.08    245.94 o 
  -9  20   5       94.28       -0.64    187.21 o 
  -8  20   5     1101.28     1221.70    276.09 o 
  -7  20   5      873.71      928.67    291.06 o 
  -6  20   5     4366.70     4286.20    315.64 o 
  -5  20   5      314.56      164.00    207.10 o 
  -4  20   5      243.61      167.02    145.41 o 
  -3  20   5      612.01      373.86    158.57 o 
  -2  20   5     2300.80     2626.63    405.43 o 
  -1  20   5     4225.92     4504.61    253.09 o 
   0  20   5     5102.57     5050.84    357.74 o 
   1  20   5       22.73     -207.89    143.07 o 
   2  20   5      521.96      283.53    229.28 o 
   3  20   5      622.09      753.04    223.35 o 
   4  20   5       66.79       70.05    129.00 o 
   5  20   5     2743.55     2913.89    879.86 o 
   6  20   5     1410.08     2061.11    314.85 o 
   7  20   5       85.52     -163.22    164.41 o 
   8  20   5      503.63      606.03    237.11 o 
   9  20   5      514.75      552.70    248.39 o 
  -9  21   5       44.90       -7.84    183.71 o 
  -8  21   5     2932.40     3152.08    394.58 o 
  -7  21   5       94.59       44.47    149.29 o 
  -6  21   5     1231.22     1469.72    230.44 o 
  -5  21   5      540.43      515.09    176.12 o 
  -4  21   5      110.01      -44.89    136.01 o 
  -3  21   5      287.64      307.28    159.81 o 
  -2  21   5     7251.83     6705.11    316.61 o 
  -1  21   5      142.22       34.78    169.17 o 
   0  21   5     1764.14     2223.96    342.47 o 
   1  21   5      231.90       -3.06    193.64 o 
   2  21   5       92.33      -87.10    158.59 o 
   3  21   5      107.97      119.14    138.94 o 
   4  21   5     2682.42     2895.60    285.38 o 
   5  21   5      958.35     1197.92    251.46 o 
   6  21   5        3.38     -217.73    145.15 o 
   7  21   5        0.82     -144.94    167.97 o 
   8  21   5     1843.00     2484.60    760.61 o 
  -8  22   5      872.20      931.14    269.05 o 
  -7  22   5      304.86      158.21    208.53 o 
  -6  22   5     4755.93     4823.13    316.95 o 
  -5  22   5       74.89      -20.69    143.57 o 
  -4  22   5      124.86      -82.09    136.23 o 
  -3  22   5       79.57     -168.02    125.04 o 
  -2  22   5      576.10      437.32    236.27 o 
  -1  22   5      159.32       -0.14    152.38 o 
   0  22   5     1832.05     1931.07    327.07 o 
   1  22   5        1.15     -188.53    145.18 o 
   2  22   5      301.05      173.28    193.84 o 
   3  22   5      663.48      650.07    229.46 o 
   4  22   5      123.13      -56.72    149.52 o 
   5  22   5      755.63      976.92    242.14 o 
   6  22   5     1336.13     1670.01    308.88 o 
   7  22   5        9.33     -193.52    193.37 o 
   8  22   5      301.31      254.62    213.53 o 
  -7  23   5        2.56     -123.55    189.18 o 
  -6  23   5     1096.16      529.82    190.67 o 
  -5  23   5       88.00       -1.00    155.63 o 
  -4  23   5       17.92      -18.00    139.81 o 
  -3  23   5      206.66       68.32    222.91 o 
  -2  23   5     7098.54     7034.03    676.73 o 
  -1  23   5       35.12       63.05    191.97 o 
   0  23   5     1676.93     1905.24    337.44 o 
   1  23   5      178.65      -35.73    167.88 o 
   2  23   5       83.23     -145.08    168.67 o 
   3  23   5      194.99      241.69    205.14 o 
   4  23   5     3529.18     4522.21    656.95 o 
   5  23   5     1164.26      949.63    362.76 o 
   6  23   5        2.17      101.30    198.82 o 
   7  23   5       30.00       12.96    194.68 o 
  -6  24   5     1438.50     1254.52    242.46 o 
  -5  24   5       24.49     -200.17    179.09 o 
  -4  24   5       17.89     -100.61    177.29 o 
  -3  24   5       36.83     -146.01    176.55 o 
  -2  24   5       11.36       24.92    195.01 o 
  -1  24   5      241.88      156.74    202.84 o 
   0  24   5     2663.62     2546.96    387.30 o 
   1  24   5       32.08       35.29    189.63 o 
   2  24   5      123.19      164.50    196.61 o 
   3  24   5      117.97       44.46    189.54 o 
   4  24   5      430.79       93.23    287.01 o 
   5  24   5        0.67       73.45    275.63 o 
   6  24   5     1600.18     1267.44    476.59 o 
  -5  25   5       26.93     -268.33    178.89 o 
  -4  25   5       62.64     -190.26    184.42 o 
  -3  25   5      266.75      181.68    221.53 o 
  -2  25   5     1401.83      729.44    311.67 o 
  -1  25   5       78.26       92.60    212.65 o 
   0  25   5      233.56      343.34    229.58 o 
   1  25   5        0.05     -133.93    196.80 o 
   2  25   5      443.53      323.04    231.47 o 
   3  25   5        4.04     -189.99    184.47 o 
   4  25   5     5892.82     5852.64    611.15 o 
  -3  26   5       15.66     -239.65    183.45 o 
  -2  26   5      421.40      308.19    244.87 o 
  -1  26   5      486.01      485.99    270.34 o 
   0  26   5     2818.10     3735.07   1166.87 o 
   1  26   5        1.38     -131.96    189.79 o 
   2  26   5      445.89      208.02    279.96 o 
 -14   0   6     1229.65     2182.78    442.30 o 
 -12   0   6     2836.07     2679.89    311.45 o 
 -10   0   6     7672.30     6884.25    330.34 o 
  -8   0   6      497.70      311.40    199.74 o 
  -6   0   6    19933.30    17872.56    648.55 o 
  -4   0   6    41805.28    46664.18   1072.69 o 
  -2   0   6    62200.93    70395.88   1372.71 o 
   0   0   6     6509.55     6473.27    328.75 o 
   2   0   6       23.82     -112.47     81.85 o 
   4   0   6     3531.32     3079.50    274.68 o 
   6   0   6    10646.32    11760.05    402.82 o 
   8   0   6     2760.97     3326.70    476.99 o 
  10   0   6     2206.57     3103.75    332.67 o 
  12   0   6     1245.55     1432.41    276.53 o 
  14   0   6      683.89      166.13    312.21 o 
 -14   1   6     1081.38     1681.12    417.77 o 
 -13   1   6      168.53       20.32    127.26 o 
 -12   1   6     1073.46     1096.64    274.34 o 
 -11   1   6       20.81      -75.07     82.74 o 
 -10   1   6     2735.65     3565.30    250.18 o 
  -9   1   6      194.51       92.48    116.70 o 
  -8   1   6    12713.50    12903.62    414.58 o 
  -7   1   6       12.67     -104.87     83.34 o 
  -6   1   6    59935.33    62991.55    985.31 o 
  -5   1   6     2940.30     1820.84    162.13 o 
  -4   1   6     1007.21     1437.46    165.01 o 
  -3   1   6        8.49      -30.05     69.92 o 
  -2   1   6    15034.78    15815.34    662.10 o 
  -1   1   6      639.23      742.44    118.54 o 
   0   1   6   122131.75   122967.01   1489.61 o 
   1   1   6     1455.33     1369.46    208.96 o 
   2   1   6     1157.56      934.36    116.35 o 
   3   1   6      710.81      685.71     87.78 o 
   4   1   6     4371.94     3651.15    146.39 o 
   5   1   6       94.63      -72.99     55.87 o 
   6   1   6    10151.65    10523.07    267.63 o 
   7   1   6      153.07       71.07     80.59 o 
   8   1   6      375.92      435.77    112.87 o 
   9   1   6     1439.41      635.34    135.06 o 
  10   1   6    14769.69    14417.62    389.07 o 
  11   1   6      598.73      651.02    153.27 o 
  12   1   6     1308.20      942.26    174.64 o 
  13   1   6      231.29      155.56    133.16 o 
  14   1   6      116.25       49.14    162.25 o 
 -14   2   6      223.68      281.21    206.18 o 
 -13   2   6      177.12      156.16    149.34 o 
 -12   2   6      359.73      383.83    140.15 o 
 -11   2   6       51.29      -22.19     89.52 o 
 -10   2   6     7815.02     7475.39    235.47 o 
  -9   2   6      196.05       39.30     89.81 o 
  -8   2   6      493.01      176.36    118.23 o 
  -7   2   6      512.14      519.74    126.33 o 
  -6   2   6     4447.34     5769.49    269.66 o 
  -5   2   6      750.23      388.22    111.24 o 
  -4   2   6    13896.02    14194.44    507.89 o 
  -3   2   6     1190.44     1050.52    274.00 o 
  -2   2   6    23113.79    23146.09    465.99 o 
  -1   2   6      320.76      -77.74     51.82 o 
   0   2   6      653.11      493.52    134.42 o 
   1   2   6       65.12        5.30     50.77 o 
   2   2   6      686.11     1003.21     90.87 o 
   3   2   6      743.45      834.38     88.78 o 
   4   2   6     2938.48     2809.59    111.25 o 
   5   2   6       71.31       43.04     53.22 o 
   6   2   6    16081.59    15076.37    299.62 o 
   7   2   6       21.82     -101.53     67.69 o 
   8   2   6     2156.81     1645.96    167.28 o 
   9   2   6       84.96      -72.76     87.43 o 
  10   2   6     2163.02     2118.41    204.47 o 
  11   2   6       65.84      184.59    115.69 o 
  12   2   6      677.55      552.84    149.51 o 
  13   2   6       48.91      -68.23    141.85 o 
  14   2   6      310.22      431.24    192.26 o 
 -14   3   6        2.00      -18.95    173.87 o 
 -13   3   6      155.22      -53.63    160.62 o 
 -12   3   6     3011.77     3571.26    279.21 o 
 -11   3   6      102.50       55.34    135.76 o 
 -10   3   6     1591.58     1414.46    147.72 o 
  -9   3   6      887.11      798.22    121.85 o 
  -8   3   6       67.80      -47.48     73.51 o 
  -7   3   6       40.44       65.20     98.31 o 
  -6   3   6    19312.45    18477.21    700.31 o 
  -5   3   6     8800.01     9348.57    307.19 o 
  -4   3   6     2471.93     1843.89    206.65 o 
  -3   3   6      613.60      494.61    102.54 o 
  -2   3   6    26761.47    29458.76    610.20 o 
  -1   3   6      351.13      466.80     78.74 o 
   0   3   6    62502.48    61125.23    742.36 o 
   1   3   6     1504.10     1753.55    114.00 o 
   2   3   6     2285.89     1882.68     96.86 o 
   3   3   6     1297.98     1288.81    107.11 o 
   4   3   6    58087.75    63436.44    693.13 o 
   5   3   6     1975.96     1808.04    113.17 o 
   6   3   6    17198.61    16272.69    281.78 o 
   7   3   6      317.87      285.82     80.01 o 
   8   3   6      212.67      126.98     90.63 o 
   9   3   6     1373.26     1378.68    167.64 o 
  10   3   6     7294.37     8025.91    283.41 o 
  11   3   6      801.46      986.61    168.86 o 
  12   3   6      865.95      785.56    198.37 o 
  13   3   6      135.06       32.77    154.79 o 
  14   3   6      279.84      375.92    182.14 o 
 -14   4   6      435.74      179.35    193.37 o 
 -13   4   6      370.83      340.34    178.65 o 
 -12   4   6      101.74      145.06    152.26 o 
 -11   4   6      157.56        8.84    133.41 o 
 -10   4   6     8919.97     8772.07    379.52 o 
  -9   4   6      851.48     1025.45    125.52 o 
  -8   4   6     3607.18     3261.04    170.75 o 
  -7   4   6      104.05      -20.62     86.82 o 
  -6   4   6      475.51      323.58    113.69 o 
  -5   4   6     4021.56     5216.32    316.82 o 
  -4   4   6    25042.23    24352.98   1117.14 o 
  -3   4   6       41.85       33.64     69.29 o 
  -2   4   6      127.09       42.14     56.93 o 
  -1   4   6     7031.92     8040.56    217.95 o 
   0   4   6    34239.07    33670.67    492.42 o 
   1   4   6       73.28       42.16     47.91 o 
   2   4   6       17.55      -63.57     42.38 o 
   3   4   6     2104.76     2501.21    114.09 o 
   4   4   6    18006.44    17413.67    308.51 o 
   5   4   6     2446.56     2610.11    120.34 o 
   6   4   6    15505.88    15922.86    320.20 o 
   7   4   6     1129.73      984.43    109.66 o 
   8   4   6     1196.20     1012.54    145.10 o 
   9   4   6       53.53      -21.82     95.14 o 
  10   4   6     2042.95     2175.73    211.26 o 
  11   4   6        1.60     -144.68     96.45 o 
  12   4   6      188.89       50.04    142.94 o 
  13   4   6      112.58      132.06    161.95 o 
  14   4   6      471.77      514.58    206.57 o 
 -14   5   6      349.07      233.59    206.65 o 
 -13   5   6       56.77      -15.98    164.20 o 
 -12   5   6     5823.80     5163.30    380.10 o 
 -11   5   6      284.98      383.11    162.88 o 
 -10   5   6      915.02     1093.21    205.48 o 
  -9   5   6        2.37      -60.65     69.23 o 
  -8   5   6     2346.29     2120.72    160.21 o 
  -7   5   6     1166.81     1381.53    122.90 o 
  -6   5   6     9169.38     9943.80    274.82 o 
  -5   5   6      351.41      518.08    138.66 o 
  -4   5   6      371.60      720.35    125.94 o 
  -3   5   6      119.85       90.45     72.26 o 
  -2   5   6    16104.95    16841.83    396.19 o 
  -1   5   6     1233.65     1328.47    124.26 o 
   0   5   6    64674.30    63765.30   1112.69 o 
   1   5   6     3233.64     2669.51    108.59 o 
   2   5   6      568.78      444.52     72.70 o 
   3   5   6     3468.86     3878.07    140.74 o 
   4   5   6    36297.80    39591.31    434.18 o 
   5   5   6       43.12      -69.45     46.30 o 
   6   5   6    31586.22    32076.82    427.27 o 
   7   5   6        1.57      -66.94     61.76 o 
   8   5   6       29.66     -116.72     77.82 o 
   9   5   6      193.03      -67.52     95.10 o 
  10   5   6     6744.22     7118.57    319.16 o 
  11   5   6      270.27      278.49    153.20 o 
  12   5   6      122.08      -83.99    133.88 o 
  13   5   6       24.31      -63.86    155.59 o 
  14   5   6      334.49       96.38    164.38 o 
 -14   6   6      194.58       52.79    293.24 o 
 -13   6   6      431.05      693.95    230.60 o 
 -12   6   6       35.49       81.02    152.02 o 
 -11   6   6      527.66      401.42    250.83 o 
 -10   6   6     6192.91     6350.55    403.68 o 
  -9   6   6      533.76      313.21    198.52 o 
  -8   6   6     5942.00     6179.63    234.59 o 
  -7   6   6       43.41      -58.81     56.36 o 
  -6   6   6      298.84      804.45    141.27 o 
  -5   6   6      974.12      896.54    122.19 o 
  -4   6   6    10359.51    10688.33    237.63 o 
  -3   6   6        8.15      -67.02     44.68 o 
  -2   6   6     1988.80     1427.94    114.75 o 
  -1   6   6    13077.40    14031.86    264.19 o 
   0   6   6    29885.53    32221.01    427.19 o 
   1   6   6     1395.31     1699.54    103.77 o 
   2   6   6      364.77      389.23     75.69 o 
   3   6   6     5238.75     5561.36    160.02 o 
   4   6   6    16492.21    16773.45    263.76 o 
   5   6   6     9892.51    10228.57    205.07 o 
   6   6   6     5343.12     5014.46    167.35 o 
   7   6   6      904.64      887.46    111.67 o 
   8   6   6      936.42     1151.45    150.09 o 
   9   6   6        4.22     -122.08     81.38 o 
  10   6   6      786.95      633.97    224.97 o 
  11   6   6     1008.48     1058.53    208.20 o 
  12   6   6     1030.85      987.71    280.34 o 
  13   6   6      135.37     -159.98    143.48 o 
 -14   7   6       28.86      -19.10    178.17 o 
 -13   7   6      864.53      697.08    234.77 o 
 -12   7   6     5688.89     6033.41    530.65 o 
 -11   7   6       73.59        5.42    140.97 o 
 -10   7   6     2217.94     2412.82    291.55 o 
  -9   7   6      904.71      638.88    264.65 o 
  -8   7   6       27.38      -53.12    109.97 o 
  -7   7   6      325.08      599.25    118.06 o 
  -6   7   6    18135.65    18369.94    365.75 o 
  -5   7   6      868.21      413.23     65.46 o 
  -4   7   6      511.74      429.43     83.36 o 
  -3   7   6      563.19      445.23    131.91 o 
  -2   7   6    17691.78    17863.48    309.97 o 
  -1   7   6     1377.04     1584.27    124.98 o 
   0   7   6    46682.84    44077.52    530.03 o 
   1   7   6     7080.67     6807.47    156.14 o 
   2   7   6     1623.31     1723.16    132.10 o 
   3   7   6      693.89      661.52     78.95 o 
   4   7   6    16039.90    16397.48    265.08 o 
   5   7   6      258.02       95.92     62.36 o 
   6   7   6    12616.51    12627.13    289.14 o 
   7   7   6     1114.46     1088.45    122.20 o 
   8   7   6     1479.96     1424.93    264.99 o 
   9   7   6     2029.14     2107.54    197.48 o 
  10   7   6     5367.32     5982.07    298.25 o 
  11   7   6      396.34      193.24    138.84 o 
  12   7   6        9.61     -132.79    123.72 o 
  13   7   6       38.63     -124.27    151.92 o 
 -14   8   6      241.94        2.34    192.49 o 
 -13   8   6      110.65       73.05    164.64 o 
 -12   8   6      455.07      508.70    295.68 o 
 -11   8   6      724.60      624.29    226.98 o 
 -10   8   6     4839.72     4303.99    293.59 o 
  -9   8   6       92.21      -15.25    118.47 o 
  -8   8   6     1735.23     2225.27    271.65 o 
  -7   8   6     1985.66     2459.81    587.43 o 
  -6   8   6       78.16      261.16     98.26 o 
  -5   8   6     2083.47     1348.47    121.81 o 
  -4   8   6    14330.78    15945.34    301.07 o 
  -3   8   6      117.68       60.98     59.98 o 
  -2   8   6    10095.27     9867.23    252.59 o 
  -1   8   6     1369.68      705.11     96.28 o 
   0   8   6     6798.11     6322.35    147.81 o 
   1   8   6      351.00      321.84     62.30 o 
   2   8   6       17.54      -40.50     45.20 o 
   3   8   6     3046.33     2608.43    107.72 o 
   4   8   6    17318.18    16761.18    272.94 o 
   5   8   6    12881.71    11656.20    241.45 o 
   6   8   6     1071.89     1255.40    134.78 o 
   7   8   6      135.98       43.02     79.32 o 
   8   8   6     1951.81     1664.70    220.27 o 
   9   8   6     1086.06     1001.18    189.82 o 
  10   8   6       33.35     -132.37    114.72 o 
  11   8   6     2863.87     3599.80    618.83 o 
  12   8   6     2001.82     2020.36    271.89 o 
  13   8   6      176.84      -45.09    166.65 o 
 -14   9   6       33.74     -122.04    175.36 o 
 -13   9   6       22.15     -156.41    159.06 o 
 -12   9   6      853.60      402.46    274.00 o 
 -11   9   6      103.41      101.96    152.06 o 
 -10   9   6     1471.08     1216.59    548.00 o 
  -9   9   6      835.06      574.66    188.48 o 
  -8   9   6     3016.95     2979.16    303.96 o 
  -7   9   6      218.21      423.65    155.96 o 
  -6   9   6    24010.19    23352.34    494.99 o 
  -5   9   6     1799.36     1818.03    198.18 o 
  -4   9   6      721.64      391.41     87.84 o 
  -3   9   6     3271.55     2938.71    134.60 o 
  -2   9   6    10983.19    11323.44    330.12 o 
  -1   9   6     5133.36     5583.40    206.85 o 
   0   9   6    27300.31    27611.48    359.33 o 
   1   9   6      626.57      375.29     68.20 o 
   2   9   6      401.88      321.17     65.06 o 
   3   9   6      160.34      131.00     58.26 o 
   4   9   6     6987.85     7138.94    179.19 o 
   5   9   6     1198.12     1213.44    112.00 o 
   6   9   6      728.16      881.38    122.76 o 
   7   9   6     1583.24     2017.30    171.85 o 
   8   9   6      360.16      336.93    130.44 o 
   9   9   6     2152.58     2400.34    318.87 o 
  10   9   6     4442.65     4532.51    344.89 o 
  11   9   6        9.22     -101.96    133.11 o 
  12   9   6       37.67     -185.56    145.15 o 
  13   9   6       19.04     -175.08    154.06 o 
 -13  10   6        4.19      -84.07    182.97 o 
 -12  10   6      413.21      414.66    273.73 o 
 -11  10   6      842.81      646.38    360.32 o 
 -10  10   6     3161.02     3666.81    965.50 o 
  -9  10   6      515.98      145.91    144.93 o 
  -8  10   6        2.83      -70.55    130.35 o 
  -7  10   6    15591.02    13021.53    377.54 o 
  -6  10   6     2752.10     3045.91    190.17 o 
  -5  10   6     4445.90     4079.70    209.48 o 
  -4  10   6     5526.12     4332.49    163.28 o 
  -3  10   6       68.21       -5.41     63.30 o 
  -2  10   6    18132.48    18132.77    331.39 o 
  -1  10   6     3284.03     3486.75    148.50 o 
   0  10   6       73.16        3.57     68.18 o 
   1  10   6     5119.02     4656.19    137.78 o 
   2  10   6      326.99      268.53     66.42 o 
   3  10   6       72.39      -17.21     50.73 o 
   4  10   6     2780.31     2694.13    168.76 o 
   5  10   6     1260.73     1162.86    112.30 o 
   6  10   6    10120.75     9298.57    259.49 o 
   7  10   6     1638.00     1918.50    209.95 o 
   8  10   6     1526.20     1910.98    214.51 o 
   9  10   6      519.37       66.85    173.72 o 
  10  10   6       40.10      -83.41    150.39 o 
  11  10   6     3785.41     3570.67    412.87 o 
  12  10   6      735.73      712.04    206.91 o 
  13  10   6       81.33        0.52    170.34 o 
 -13  11   6      133.85      228.04    202.55 o 
 -12  11   6      208.26       84.83    267.22 o 
 -11  11   6      925.62      427.03    199.56 o 
 -10  11   6      838.43      740.45    219.92 o 
  -9  11   6      489.17      386.99    179.40 o 
  -8  11   6     2718.97     3526.61    557.76 o 
  -7  11   6       85.77      168.90    113.85 o 
  -6  11   6    18705.34    20270.30    478.07 o 
  -5  11   6     5845.59     5615.96    248.70 o 
  -4  11   6      175.01      122.44     72.36 o 
  -3  11   6     5935.65     5894.49    190.62 o 
  -2  11   6     5089.15     4999.63    176.99 o 
  -1  11   6     9834.40     9061.01    235.37 o 
   0  11   6    34482.73    34015.55    397.31 o 
   1  11   6     6514.40     6256.76    162.21 o 
   2  11   6      192.58       15.82     54.24 o 
   3  11   6      274.28      272.49     69.23 o 
   4  11   6     8708.80     8666.01    206.14 o 
   5  11   6       91.06       25.03     67.47 o 
   6  11   6     2707.39     2565.36    188.31 o 
   7  11   6     1441.55     1203.21    179.80 o 
   8  11   6     1114.32     1240.33    192.02 o 
   9  11   6     4207.93     4462.81    417.28 o 
  10  11   6     4691.24     5163.18    582.82 o 
  11  11   6      324.89      505.16    231.21 o 
  12  11   6      718.19      619.43    246.40 o 
  13  11   6       55.81       19.01    267.63 o 
 -13  12   6      282.89       56.91    269.39 o 
 -12  12   6      124.34      -12.79    176.02 o 
 -11  12   6      566.25      731.63    251.64 o 
 -10  12   6     2416.53     2858.63    686.35 o 
  -9  12   6      123.27       89.60    144.75 o 
  -8  12   6      297.91      100.73    111.28 o 
  -7  12   6     6267.19     6271.97    438.90 o 
  -6  12   6      536.11      199.12    121.64 o 
  -5  12   6     6032.57     6613.52    309.27 o 
  -4  12   6     9796.38     9343.33    314.29 o 
  -3  12   6      267.48      408.02     89.54 o 
  -2  12   6     7122.54     7383.33    217.37 o 
  -1  12   6    10564.90    10576.58    309.97 o 
   0  12   6     2995.29     3032.73    184.29 o 
   1  12   6     2514.02     2521.63    111.20 o 
   2  12   6      190.19      187.27     65.70 o 
   3  12   6       67.12      -30.35     54.82 o 
   4  12   6      583.68      690.36     95.47 o 
   5  12   6     2796.23     2871.06    169.42 o 
   6  12   6     7126.84     8380.44    318.69 o 
   7  12   6       56.15      -61.73    104.30 o 
   8  12   6     1295.46     1235.71    199.72 o 
   9  12   6      269.06       84.60    166.26 o 
  10  12   6     2376.68     2095.70    326.40 o 
  11  12   6     1957.99     2311.73    357.63 o 
  12  12   6        2.76     -254.62    176.15 o 
 -13  13   6        2.71     -164.24    294.87 o 
 -12  13   6      919.90      862.44    360.73 o 
 -11  13   6      328.80      289.95    251.23 o 
 -10  13   6      367.88      198.31    172.77 o 
  -9  13   6       20.38      -64.40    163.42 o 
  -8  13   6      972.40      800.99    176.66 o 
  -7  13   6       27.06       29.09    107.95 o 
  -6  13   6     8144.17     6937.00    290.31 o 
  -5  13   6     4059.53     3585.32    244.23 o 
  -4  13   6       65.07       -0.37     96.86 o 
  -3  13   6      175.06      155.19     97.42 o 
  -2  13   6     1756.24     2084.04    144.62 o 
  -1  13   6     1966.54     2566.37    170.03 o 
   0  13   6    22332.82    21493.61    387.88 o 
   1  13   6     8007.13     7587.98    186.71 o 
   2  13   6      860.73      612.41     90.35 o 
   3  13   6      955.06     1228.69    114.80 o 
   4  13   6    12702.57    13517.18    270.97 o 
   5  13   6       53.86       68.61     95.52 o 
   6  13   6     9075.19     9675.71    337.33 o 
   7  13   6      485.15      321.15    156.63 o 
   8  13   6        4.82      -48.57    110.56 o 
   9  13   6       18.89      -85.41    148.69 o 
  10  13   6     4755.19     5175.14    377.51 o 
  11  13   6      275.44      439.02    229.90 o 
  12  13   6     1063.03      957.05    278.92 o 
 -12  14   6       56.66       93.74    203.12 o 
 -11  14   6      643.54      832.41    241.16 o 
 -10  14   6     2740.38     2843.17    359.59 o 
  -9  14   6      299.60      263.44    185.48 o 
  -8  14   6      246.62       94.89    125.98 o 
  -7  14   6     1172.13      679.23    160.45 o 
  -6  14   6       82.82       17.09    110.78 o 
  -5  14   6     1770.05      960.72    168.81 o 
  -4  14   6     3169.26     3506.79    251.39 o 
  -3  14   6      373.56      217.32    110.98 o 
  -2  14   6     1511.37     1416.83    142.90 o 
  -1  14   6    12089.67    10879.29    279.52 o 
   0  14   6     2345.77     2343.02    289.79 o 
   1  14   6      849.37      737.24    146.16 o 
   2  14   6      160.24       86.46     68.39 o 
   3  14   6      257.71      295.77     85.49 o 
   4  14   6      873.48      812.61    133.54 o 
   5  14   6    14303.52    15115.47    413.40 o 
   6  14   6     3940.94     4137.72    391.41 o 
   7  14   6      691.17      441.77    147.49 o 
   8  14   6      248.36      172.04    137.93 o 
   9  14   6      718.57      250.61    195.02 o 
  10  14   6     1623.62     1899.78    336.98 o 
  11  14   6      860.99     1446.24    306.10 o 
  12  14   6       17.42     -276.62    184.42 o 
 -12  15   6      769.60      478.58    368.99 o 
 -11  15   6      186.75     -100.43    186.06 o 
 -10  15   6       84.70     -144.23    158.67 o 
  -9  15   6       19.47     -196.71    131.14 o 
  -8  15   6       45.01      -56.12    108.33 o 
  -7  15   6      724.35      674.04    191.70 o 
  -6  15   6     5235.11     5617.03    278.59 o 
  -5  15   6      800.43     1000.89    182.50 o 
  -4  15   6      242.74      174.35    117.12 o 
  -3  15   6      905.24     1251.24    177.34 o 
  -2  15   6     2640.51     2705.14    400.36 o 
  -1  15   6     3740.79     3655.98    169.22 o 
   0  15   6     5909.24     6199.01    216.75 o 
   1  15   6     8201.15     8232.82    247.15 o 
   2  15   6      554.09      469.22    108.40 o 
   3  15   6     5799.49     5736.86    185.04 o 
   4  15   6     6915.35     6635.23    321.36 o 
   5  15   6      860.88     1183.11    180.62 o 
   6  15   6     4352.16     4076.28    235.82 o 
   7  15   6      577.91      312.88    143.39 o 
   8  15   6       29.05     -145.78    115.13 o 
   9  15   6      177.07     -158.86    164.09 o 
  10  15   6     1723.21     2178.11    606.40 o 
  11  15   6       20.46      -76.65    190.75 o 
 -11  16   6     1514.57     1636.83    508.16 o 
 -10  16   6     1376.27     1247.10    279.20 o 
  -9  16   6     1174.34     2190.87    629.44 o 
  -8  16   6      235.87      -24.36    118.79 o 
  -7  16   6       14.09     -119.66    113.02 o 
  -6  16   6      735.58      617.89    159.80 o 
  -5  16   6      962.03      720.94    172.30 o 
  -4  16   6     3733.85     3523.66    554.32 o 
  -3  16   6      489.17      513.19    141.67 o 
  -2  16   6      724.95      681.81    208.87 o 
  -1  16   6     6633.93     7162.23    289.24 o 
   0  16   6     3526.81     3427.48    179.64 o 
   1  16   6      354.25      186.08    100.34 o 
   2  16   6        0.22     -115.99     77.32 o 
   3  16   6     1027.08      976.48    175.25 o 
   4  16   6      775.21      838.46    174.86 o 
   5  16   6    21212.80    22147.40    541.11 o 
   6  16   6     2030.78     2824.18    283.71 o 
   7  16   6      814.39      886.13    177.14 o 
   8  16   6      211.50      -93.98    116.11 o 
   9  16   6      249.95      234.27    429.83 o 
  10  16   6      106.22     -103.81    177.53 o 
  11  16   6      738.50      775.86    267.46 o 
 -11  17   6      411.84      496.94    237.48 o 
 -10  17   6      868.56     1171.11    299.35 o 
  -9  17   6      105.42      -28.42    251.91 o 
  -8  17   6       81.71      143.98    136.17 o 
  -7  17   6      853.95      368.56    153.06 o 
  -6  17   6     1267.49     1292.87    294.71 o 
  -5  17   6     3068.29     3532.60    353.67 o 
  -4  17   6      324.49       24.47    119.35 o 
  -3  17   6        7.01     -144.50     96.33 o 
  -2  17   6     1598.82     1617.47    334.93 o 
  -1  17   6      841.14     1134.19    241.65 o 
   0  17   6     5625.03     5411.05    258.84 o 
   1  17   6     6441.65     5672.45    249.61 o 
   2  17   6       41.69     -147.59    103.01 o 
   3  17   6     3508.59     3948.93    251.84 o 
   4  17   6     1737.59     2230.68    347.90 o 
   5  17   6      337.74      343.37    178.33 o 
   6  17   6      636.55      377.11    145.84 o 
   7  17   6      356.21      358.18    149.04 o 
   8  17   6       31.45     -101.77    123.16 o 
   9  17   6      327.20      253.00    192.37 o 
  10  17   6     1434.25     1314.49    297.32 o 
 -10  18   6      517.07      108.14    262.21 o 
  -9  18   6      384.51      332.28    223.90 o 
  -8  18   6      352.14      276.25    222.37 o 
  -7  18   6     1774.47     1902.88    252.39 o 
  -6  18   6      126.16       10.25    123.77 o 
  -5  18   6     4746.80     4461.38    289.60 o 
  -4  18   6      132.30      -85.43    106.84 o 
  -3  18   6      562.95      258.49    143.78 o 
  -2  18   6        7.30     -112.04    105.69 o 
  -1  18   6    13141.86    14196.89    425.77 o 
   0  18   6     1565.48     1836.95    222.37 o 
   1  18   6      887.98      914.28    175.64 o 
   2  18   6       14.01      -84.63    108.25 o 
   3  18   6      355.66      206.13    140.58 o 
   4  18   6      933.60      762.20    177.63 o 
   5  18   6     7033.06     7181.53    398.12 o 
   6  18   6       18.06      -73.03    168.04 o 
   7  18   6      351.26      -24.40    177.70 o 
   8  18   6       79.02      -25.78    128.67 o 
   9  18   6      152.65       84.46    152.62 o 
  10  18   6      434.86      588.67    259.73 o 
 -10  19   6      123.86      137.80    202.67 o 
  -9  19   6      583.97      473.58    237.52 o 
  -8  19   6       15.56     -123.92    166.45 o 
  -7  19   6        4.46      126.96    142.08 o 
  -6  19   6     2341.15     2564.74    552.01 o 
  -5  19   6     4971.68     4505.51    312.66 o 
  -4  19   6      104.02      117.09    139.17 o 
  -3  19   6     1251.34     1056.95    197.12 o 
  -2  19   6     1284.98     1367.41    208.95 o 
  -1  19   6     1366.07     1243.11    201.34 o 
   0  19   6     5016.49     5586.18    280.78 o 
   1  19   6     3100.98     3311.03    377.33 o 
   2  19   6      110.75      -66.22    121.69 o 
   3  19   6      472.16      401.12    154.14 o 
   4  19   6      192.91      115.47    129.00 o 
   5  19   6        5.19        6.94    152.71 o 
   6  19   6      182.17      459.91    203.61 o 
   7  19   6      603.43      254.06    194.77 o 
   8  19   6       99.12      132.80    195.00 o 
   9  19   6     1222.53     1427.79    316.76 o 
  -9  20   6      125.14       85.55    196.91 o 
  -8  20   6      219.51      201.72    189.92 o 
  -7  20   6     6935.38     7238.23    352.07 o 
  -6  20   6        0.17     -131.96    143.80 o 
  -5  20   6     4639.35     4549.95    282.16 o 
  -4  20   6      779.27     1109.43    214.72 o 
  -3  20   6      931.48     1132.85    212.26 o 
  -2  20   6      808.50      857.47    318.45 o 
  -1  20   6     6828.71     6591.68    308.65 o 
   0  20   6      588.23      256.71    213.02 o 
   1  20   6     1178.62      917.59    243.36 o 
   2  20   6        1.45     -158.73    140.02 o 
   3  20   6      175.00      -17.86    131.71 o 
   4  20   6     2156.72     2075.94    294.60 o 
   5  20   6     2345.66     3398.76    367.23 o 
   6  20   6       21.35      -49.71    155.39 o 
   7  20   6        7.50      -20.31    165.90 o 
   8  20   6      354.57      385.14    215.66 o 
   9  20   6      747.70      517.26    245.06 o 
  -8  21   6        9.76     -101.38    188.76 o 
  -7  21   6       16.89       -8.83    152.80 o 
  -6  21   6      396.91      215.54    175.35 o 
  -5  21   6     3042.93     3624.76    576.10 o 
  -4  21   6        2.42     -139.37    135.18 o 
  -3  21   6     1817.09     1888.02    249.91 o 
  -2  21   6      348.93      232.55    155.66 o 
  -1  21   6     3089.47     3821.15    412.40 o 
   0  21   6     1286.66      809.90    253.02 o 
   1  21   6     1067.27      653.11    249.20 o 
   2  21   6       43.90       11.35    161.06 o 
   3  21   6      117.72     -233.55    155.70 o 
   4  21   6     1010.27     1326.11    258.22 o 
   5  21   6      485.57      261.38    194.24 o 
   6  21   6      407.94      500.60    214.43 o 
   7  21   6      658.90      313.25    390.54 o 
   8  21   6       39.66      -60.41    202.39 o 
  -8  22   6        9.47     -134.64    212.34 o 
  -7  22   6     5343.21     5619.50    331.53 o 
  -6  22   6      213.54      258.86    232.06 o 
  -5  22   6     1644.85     2369.45    282.52 o 
  -4  22   6      231.08       50.24    156.52 o 
  -3  22   6        1.68      -76.90    130.72 o 
  -2  22   6        1.89     -291.53    250.69 o 
  -1  22   6     3474.21     4090.88    898.29 o 
   0  22   6      381.69      224.91    197.24 o 
   1  22   6     1302.57      477.57    222.78 o 
   2  22   6        5.87     -179.67    162.48 o 
   3  22   6       19.73     -131.06    157.00 o 
   4  22   6      283.48      224.06    168.16 o 
   5  22   6     2608.68     3305.42    545.15 o 
   6  22   6      768.44      955.58    273.31 o 
   7  22   6       11.94      -57.11    182.68 o 
  -7  23   6       10.97      -68.54    271.02 o 
  -6  23   6      144.99      -51.25    156.53 o 
  -5  23   6     2379.88     2672.79    642.06 o 
  -4  23   6       15.12     -183.82    141.65 o 
  -3  23   6      313.55       66.97    192.37 o 
  -2  23   6      112.98     -182.70    175.09 o 
  -1  23   6      790.14     1045.45    280.12 o 
   0  23   6       73.16      -32.64    170.98 o 
   1  23   6     1687.66     1714.90    342.02 o 
   2  23   6       73.07      195.50    192.80 o 
   3  23   6      293.02      107.94    204.15 o 
   4  23   6     2193.17     2831.87    537.43 o 
   5  23   6      147.53       77.66    217.22 o 
   6  23   6      177.41      334.96    226.17 o 
  -5  24   6     1319.09     1765.70    359.70 o 
  -4  24   6      212.16       60.70    207.39 o 
  -3  24   6       15.58     -107.63    271.02 o 
  -2  24   6      180.54      135.41    219.94 o 
  -1  24   6     3705.18     4948.43    689.88 o 
   0  24   6       67.79      -90.42    193.88 o 
   1  24   6      325.28       -9.87    198.20 o 
   2  24   6       21.97      -45.73    179.37 o 
   3  24   6      251.73      122.22    209.12 o 
   4  24   6      104.00     -308.42    241.21 o 
   5  24   6     5871.49     7467.63    682.97 o 
  -4  25   6        1.54     -280.34    186.89 o 
  -3  25   6       31.77     -120.61    200.12 o 
  -2  25   6       47.16      -83.11    204.88 o 
  -1  25   6      144.73     -142.79    196.01 o 
   0  25   6        7.50       51.49    212.82 o 
   1  25   6     2585.83     2302.47    568.33 o 
   2  25   6        0.62     -258.11    188.38 o 
   3  25   6      528.06      455.85    365.33 o 
 -13   0   7      126.48      285.11    245.00 o 
 -11   0   7     5743.12     5299.11    307.07 o 
  -9   0   7     1023.84      780.53    250.15 o 
  -7   0   7    32354.54    32989.42    985.42 o 
  -5   0   7   135631.52   137639.83   2473.85 o 
  -3   0   7      149.79       70.74     97.30 o 
  -1   0   7       98.02      231.99    123.04 o 
   1   0   7    32806.33    31772.00    860.21 o 
   3   0   7     3302.05     3085.07    192.30 o 
   5   0   7     9805.34     8841.57    585.53 o 
   7   0   7     3993.70     3891.70    261.47 o 
   9   0   7      198.45       88.13    146.53 o 
  11   0   7     5299.21     5590.30    362.63 o 
  13   0   7     1129.29      974.30    274.69 o 
 -14   1   7       30.36      -79.95    274.54 o 
 -13   1   7      587.14      740.38    271.02 o 
 -12   1   7      247.74       96.10    123.55 o 
 -11   1   7      512.26      506.33    118.39 o 
 -10   1   7      721.72      229.88    121.29 o 
  -9   1   7    10755.38     9918.23    529.43 o 
  -8   1   7       27.15       -0.38    103.13 o 
  -7   1   7    18791.83    18688.64    507.00 o 
  -6   1   7      857.76      281.86    173.45 o 
  -5   1   7     2732.78     2512.97    205.77 o 
  -4   1   7    13427.53    12736.93    369.15 o 
  -3   1   7     2357.37     2152.38    152.25 o 
  -2   1   7     2828.21     2039.79    145.26 o 
  -1   1   7    13712.04    12687.87    589.87 o 
   0   1   7      951.23      893.35    131.91 o 
   1   1   7      102.43        9.35     77.07 o 
   2   1   7     3226.32     3246.90    191.98 o 
   3   1   7     1510.31     1287.80    142.04 o 
   4   1   7     1865.38     1702.32    167.66 o 
   5   1   7     5004.54     4334.65    175.42 o 
   6   1   7      350.19      197.96     85.48 o 
   7   1   7     7014.10     6679.02    235.51 o 
   8   1   7      670.70      385.15    116.74 o 
   9   1   7     2302.14     1749.09    192.33 o 
  10   1   7      734.23      437.13    130.27 o 
  11   1   7     3975.62     4010.56    278.74 o 
  12   1   7      136.85       -6.33    118.12 o 
  13   1   7        2.32      -33.78    133.42 o 
  14   1   7        1.23     -152.87    158.51 o 
 -14   2   7        6.45     -215.73    226.84 o 
 -13   2   7        6.76      -96.44    156.73 o 
 -12   2   7      170.73      167.10    155.12 o 
 -11   2   7     4854.79     5082.36    206.39 o 
 -10   2   7        3.35      -82.44     78.70 o 
  -9   2   7     1612.57     2497.07    622.53 o 
  -8   2   7      137.62      -40.25    101.20 o 
  -7   2   7     4924.67     5159.56    268.08 o 
  -6   2   7       29.83       60.32    100.97 o 
  -5   2   7    38209.54    42580.13    765.33 o 
  -4   2   7     1988.52     1793.70    183.25 o 
  -3   2   7     3323.03     3161.80    180.26 o 
  -2   2   7      679.63     1201.39    146.72 o 
  -1   2   7     6690.74     7072.13    309.10 o 
   0   2   7       43.69      -81.26     55.44 o 
   1   2   7    39287.23    37210.29    962.79 o 
   2   2   7      612.53      553.95    161.12 o 
   3   2   7      493.48      333.90     90.44 o 
   4   2   7      554.31      472.36    100.38 o 
   5   2   7    24085.39    24572.53    355.09 o 
   6   2   7     1037.05     1304.45    158.52 o 
   7   2   7     7692.03     7116.40    243.28 o 
   8   2   7        0.03      -33.73     87.52 o 
   9   2   7      124.17       -6.33     94.54 o 
  10   2   7      205.72      110.70    115.66 o 
  11   2   7     4212.74     4846.10    241.16 o 
  12   2   7     2153.78     2422.22    236.54 o 
  13   2   7      875.77      530.25    200.47 o 
 -14   3   7       72.55      -72.50    532.14 o 
 -13   3   7      578.18      449.43    200.78 o 
 -12   3   7      450.70      389.14    182.53 o 
 -11   3   7       67.13       -0.15    125.33 o 
 -10   3   7     1079.48     1098.36    183.27 o 
  -9   3   7     8567.51     9324.42    284.44 o 
  -8   3   7     1374.41     1136.04    185.58 o 
  -7   3   7     1072.80      701.94    158.00 o 
  -6   3   7     4559.18     4292.59    338.10 o 
  -5   3   7     6401.12     5572.15    257.22 o 
  -4   3   7      997.98      665.07    139.41 o 
  -3   3   7     3193.37     3879.43    201.65 o 
  -2   3   7     6627.00     7430.53    268.92 o 
  -1   3   7     6038.51     6820.60    255.45 o 
   0   3   7     8706.09     9349.54    247.86 o 
   1   3   7     9922.23     8824.45    243.88 o 
   2   3   7     2812.15     2704.87    120.49 o 
   3   3   7     1136.19      810.20     99.44 o 
   4   3   7     2750.16     2738.73    130.53 o 
   5   3   7     9816.33     8806.08    208.59 o 
   6   3   7      731.22      931.57    104.48 o 
   7   3   7     1956.80     2407.45    191.48 o 
   8   3   7     1157.22     1113.69    185.99 o 
   9   3   7      371.14       89.51    103.34 o 
  10   3   7     1321.43     1068.17    166.68 o 
  11   3   7     1367.20     1351.09    194.10 o 
  12   3   7      722.54      834.27    167.99 o 
  13   3   7      119.92     -160.84    143.95 o 
 -14   4   7      137.46       21.00    183.76 o 
 -13   4   7      103.97      -45.57    180.29 o 
 -12   4   7      500.57      362.73    183.87 o 
 -11   4   7     3460.80     3443.34    402.19 o 
 -10   4   7      326.12      430.50    187.27 o 
  -9   4   7      114.58      163.88     87.86 o 
  -8   4   7      438.64      495.74    124.87 o 
  -7   4   7      228.64      428.65    133.12 o 
  -6   4   7      680.76      864.49    159.49 o 
  -5   4   7    19779.79    19988.40    488.48 o 
  -4   4   7      133.53      -90.53     60.35 o 
  -3   4   7      755.92      766.81    134.70 o 
  -2   4   7     4848.60     5170.36    227.53 o 
  -1   4   7    47276.98    53657.27    699.22 o 
   0   4   7      573.41      702.79    119.59 o 
   1   4   7    52447.60    50740.15    678.20 o 
   2   4   7      213.54      223.80     68.40 o 
   3   4   7        8.02      -70.95     47.30 o 
   4   4   7       81.72      -44.41     59.25 o 
   5   4   7    23310.79    23849.46    395.46 o 
   6   4   7      254.46      365.47     84.63 o 
   7   4   7     8327.54     8742.53    268.88 o 
   8   4   7        0.04     -115.86     77.24 o 
   9   4   7     1331.94     2307.89    210.56 o 
  10   4   7       99.45      -86.72     95.66 o 
  11   4   7     2732.07     3136.47    290.76 o 
  12   4   7     1046.35      796.36    200.26 o 
  13   4   7      263.12      109.57    153.41 o 
 -14   5   7        2.65      -83.37    172.53 o 
 -13   5   7     3579.95     3622.39    836.77 o 
 -12   5   7      346.65      203.26    250.96 o 
 -11   5   7      319.75      155.49    151.01 o 
 -10   5   7     2123.96     3280.91    577.27 o 
  -9   5   7     7172.91     6940.44    350.29 o 
  -8   5   7     1082.05     1028.97    119.51 o 
  -7   5   7       17.30      -76.36     78.70 o 
  -6   5   7      295.67       37.44     95.66 o 
  -5   5   7     1298.53     2427.09    196.38 o 
  -4   5   7      104.74       -9.59     78.21 o 
  -3   5   7     8362.11     8347.63    391.08 o 
  -2   5   7     1210.82     1579.57    304.21 o 
  -1   5   7     5656.15     5391.59    194.31 o 
   0   5   7     8245.31     7904.51    236.90 o 
   1   5   7    34776.32    35327.84    544.10 o 
   2   5   7     1814.05     1939.50    126.39 o 
   3   5   7     1671.39     1490.98    218.79 o 
   4   5   7       39.83      -60.36     60.73 o 
   5   5   7    23475.83    23688.42    334.79 o 
   6   5   7      444.26      347.97     97.06 o 
   7   5   7       67.85      -59.47     66.46 o 
   8   5   7      124.96        6.05     96.35 o 
   9   5   7      467.69      504.49    127.95 o 
  10   5   7        5.24      -46.60    105.98 o 
  11   5   7      875.73      679.91    183.72 o 
  12   5   7      546.64      340.86    173.95 o 
  13   5   7       15.28      -13.09    163.89 o 
 -14   6   7       18.72     -152.52    178.04 o 
 -13   6   7        1.70      -36.44    168.05 o 
 -12   6   7      596.04      464.80    293.24 o 
 -11   6   7     4621.15     4568.04    485.53 o 
 -10   6   7      106.74        4.73    140.06 o 
  -9   6   7        6.69      -26.83    131.82 o 
  -8   6   7      256.78      221.30    104.64 o 
  -7   6   7      111.27     -106.43     74.88 o 
  -6   6   7      476.74      430.54    114.96 o 
  -5   6   7    13188.25    11723.75    309.56 o 
  -4   6   7     1424.71     1963.34    178.44 o 
  -3   6   7        6.78       97.01     81.76 o 
  -2   6   7       69.66      -52.58     62.01 o 
  -1   6   7    38114.73    38293.50    575.51 o 
   0   6   7       24.13      -26.77     66.27 o 
   1   6   7    74988.34    76824.48    770.45 o 
   2   6   7     5667.27     5843.45    176.46 o 
   3   6   7      133.09       60.20     52.68 o 
   4   6   7     1886.43     1928.10    118.15 o 
   5   6   7    10466.62    10630.12    220.65 o 
   6   6   7     6226.87     6347.61    223.95 o 
   7   6   7     5057.10     4647.81    172.12 o 
   8   6   7       21.84     -121.48     80.99 o 
   9   6   7     2811.43     2902.88    233.19 o 
  10   6   7      493.23      379.88    153.39 o 
  11   6   7     2495.37     3804.58    332.22 o 
  12   6   7      287.61      219.60    168.35 o 
  13   6   7      335.67     -130.83    155.99 o 
 -14   7   7      175.38     -131.57    175.86 o 
 -13   7   7     1253.90      714.52    250.62 o 
 -12   7   7      264.87       40.38    213.02 o 
 -11   7   7       87.19       45.62    152.81 o 
 -10   7   7      890.57      687.23    205.99 o 
  -9   7   7     4613.83     4475.55    464.53 o 
  -8   7   7       24.76      -71.26    122.92 o 
  -7   7   7      817.60      709.66    133.38 o 
  -6   7   7       99.62      -56.16     78.16 o 
  -5   7   7     1149.99     1451.57    184.29 o 
  -4   7   7     1113.59     1525.06    143.65 o 
  -3   7   7     6106.54     5739.30    184.82 o 
  -2   7   7        9.63      -24.61     56.52 o 
  -1   7   7    10795.57    10594.73    246.64 o 
   0   7   7     7880.07     8178.79    215.00 o 
   1   7   7    15535.12    14427.04    246.20 o 
   2   7   7      252.76      195.42     63.06 o 
   3   7   7      571.75      507.17     79.14 o 
   4   7   7     1855.02     2046.94    130.80 o 
   5   7   7    12845.88    12610.93    244.52 o 
   6   7   7    11529.57    12320.32    378.01 o 
   7   7   7        4.06      -37.01     82.46 o 
   8   7   7      799.08      781.69    148.70 o 
   9   7   7      526.36      284.68    122.30 o 
  10   7   7      338.85      202.24    151.49 o 
  11   7   7      111.74       -4.49    138.16 o 
  12   7   7       22.83      -80.90    145.19 o 
  13   7   7      336.00       91.86    165.40 o 
 -14   8   7      349.63      287.98    230.01 o 
 -13   8   7        0.22     -139.57    215.46 o 
 -12   8   7       10.79      133.07    242.83 o 
 -11   8   7     4692.89     4646.85    323.48 o 
 -10   8   7       48.42       21.70    151.65 o 
  -9   8   7      389.49      769.18    198.39 o 
  -8   8   7      384.90      331.59    166.31 o 
  -7   8   7     2695.23     3053.48    269.58 o 
  -6   8   7      240.79      247.51    105.01 o 
  -5   8   7    28252.11    28612.76    447.73 o 
  -4   8   7     2620.55     2931.90    148.08 o 
  -3   8   7        0.55      -69.26     59.93 o 
  -2   8   7       27.91      -20.14     60.91 o 
  -1   8   7    21688.52    24188.92    391.84 o 
   0   8   7     1747.54     1699.18    140.40 o 
   1   8   7    51202.40    51286.27    530.74 o 
   2   8   7     1793.10     1698.83    141.75 o 
   3   8   7      339.98      380.24     72.25 o 
   4   8   7      982.88     1079.04    105.19 o 
   5   8   7      565.01      242.65     86.12 o 
   6   8   7      140.16      206.12     94.23 o 
   7   8   7     2287.14     1736.36    229.51 o 
   8   8   7      224.27      108.82    123.80 o 
   9   8   7       63.49       67.18    158.12 o 
  10   8   7      801.12      733.86    199.56 o 
  11   8   7     5519.76     6309.56    330.20 o 
  12   8   7     1188.63     1208.57    238.12 o 
  13   8   7      810.09      334.08    332.03 o 
 -13   9   7        1.89     -305.44    214.10 o 
 -12   9   7      119.25     -117.93    147.84 o 
 -11   9   7      193.40      -31.73    136.42 o 
 -10   9   7      164.56      182.17    172.31 o 
  -9   9   7     5634.77     5387.24    415.47 o 
  -8   9   7      249.48      288.24    172.77 o 
  -7   9   7     3347.96     2987.27    344.06 o 
  -6   9   7     8229.37     7519.28    291.97 o 
  -5   9   7      975.32     1028.19    125.33 o 
  -4   9   7     5814.64     5397.22    188.25 o 
  -3   9   7     1741.75     2339.61    162.82 o 
  -2   9   7     1332.95     1238.21    275.86 o 
  -1   9   7     7423.70     7791.84    219.53 o 
   0   9   7      307.56      359.47     88.21 o 
   1   9   7       86.96       65.07     57.21 o 
   2   9   7        3.97      -49.29     49.81 o 
   3   9   7      395.61      191.06     65.53 o 
   4   9   7      296.67      215.39     70.62 o 
   5   9   7      291.70      352.20     81.93 o 
   6   9   7    10564.22    10323.71    279.07 o 
   7   9   7     7423.57     7726.23    253.30 o 
   8   9   7     1313.42      636.43    200.23 o 
   9   9   7      271.60       93.76    161.93 o 
  10   9   7        4.24     -230.47    153.65 o 
  11   9   7      112.02      110.86    200.91 o 
  12   9   7      571.10      481.20    196.37 o 
  13   9   7      168.19      405.74    209.92 o 
 -13  10   7      185.10      129.82    311.67 o 
 -12  10   7      731.00      455.47    206.86 o 
 -11  10   7     1636.73     2039.77    308.54 o 
 -10  10   7      481.70      116.83    170.49 o 
  -9  10   7      167.24      125.53    160.78 o 
  -8  10   7      627.88      584.75    399.07 o 
  -7  10   7     5166.11     4661.65    470.35 o 
  -6  10   7     2721.94     2723.52    376.11 o 
  -5  10   7    25879.79    27219.00    878.43 o 
  -4  10   7     3593.14     3606.68    160.41 o 
  -3  10   7     1325.79     1508.34    229.70 o 
  -2  10   7     1049.00      902.87    116.01 o 
  -1  10   7       17.29      -41.33     69.07 o 
   0  10   7     2343.74     2179.85    193.00 o 
   1  10   7     9940.64     9224.00    203.66 o 
   2  10   7      302.14      240.07     68.54 o 
   3  10   7      367.15      236.09     70.63 o 
   4  10   7     1214.21     1301.02    118.11 o 
   5  10   7     8816.11    10197.75    233.72 o 
   6  10   7     5152.46     5150.60    236.43 o 
   7  10   7     2274.99     2226.99    186.65 o 
   8  10   7      492.20       87.22    154.00 o 
   9  10   7      535.18      222.99    247.85 o 
  10  10   7      386.10      280.33    204.08 o 
  11  10   7     3618.83     3814.84    428.78 o 
  12  10   7      253.80       22.36    205.63 o 
 -13  11   7      207.12     -175.08    246.36 o 
 -12  11   7      506.61      507.19    221.14 o 
 -11  11   7      144.20      234.12    181.29 o 
 -10  11   7      737.77      882.91    312.62 o 
  -9  11   7     3764.34     4737.13    363.62 o 
  -8  11   7     1167.76      660.99    205.99 o 
  -7  11   7     4000.02     3736.42    303.15 o 
  -6  11   7    10662.85    10235.65    345.09 o 
  -5  11   7      126.52      296.52    125.66 o 
  -4  11   7     9725.96     9486.91    374.05 o 
  -3  11   7      369.01      132.40     77.93 o 
  -2  11   7     1944.95     2005.82    161.56 o 
  -1  11   7     6539.74     6569.11    210.60 o 
   0  11   7     6311.06     6292.29    161.68 o 
   1  11   7     1262.20     1160.51    217.38 o 
   2  11   7     1066.38     1123.80    107.51 o 
   3  11   7      106.36      151.95     72.35 o 
   4  11   7        8.29      -45.30     61.60 o 
   5  11   7      410.48      285.30     86.33 o 
   6  11   7     3642.89     3777.20    181.75 o 
   7  11   7     2492.90     3030.83    259.22 o 
   8  11   7       19.71      -89.26    109.47 o 
   9  11   7     1417.48     1218.64    270.63 o 
  10  11   7      104.18     -226.64    151.09 o 
  11  11   7     1550.63     1375.07    281.79 o 
  12  11   7     1343.57     1414.38    320.59 o 
 -13  12   7      190.88      176.43    282.94 o 
 -12  12   7       89.94      108.76    201.94 o 
 -11  12   7     1960.32     1911.46    430.78 o 
 -10  12   7      381.11       79.64    166.74 o 
  -9  12   7     1113.90     1252.22    344.74 o 
  -8  12   7      222.98       12.85    154.12 o 
  -7  12   7     2665.99     3402.07    277.92 o 
  -6  12   7     2826.74     3202.09    381.04 o 
  -5  12   7    13725.23    12819.83    389.84 o 
  -4  12   7     4304.36     4013.08    269.42 o 
  -3  12   7      101.94      -20.12     71.46 o 
  -2  12   7     1802.91     1890.55    210.77 o 
  -1  12   7      873.74      804.57    117.21 o 
   0  12   7     6293.23     6247.22    210.16 o 
   1  12   7     5557.06     5198.89    157.94 o 
   2  12   7     1603.87     1436.30    143.20 o 
   3  12   7     1221.11      954.31    108.75 o 
   4  12   7       92.48      -25.47     64.74 o 
   5  12   7    12325.31    11552.10    295.46 o 
   6  12   7      412.06      393.35    140.80 o 
   7  12   7     2857.69     2824.81    253.38 o 
   8  12   7       64.65      -44.25    119.57 o 
   9  12   7      292.46       44.00    168.90 o 
  10  12   7      768.11      954.18    263.83 o 
  11  12   7      789.11      320.00    229.51 o 
  12  12   7        0.02      -35.57    218.07 o 
 -12  13   7     1037.72      791.26    254.31 o 
 -11  13   7       14.73     -178.56    167.57 o 
 -10  13   7     2017.61     2488.21    351.20 o 
  -9  13   7     2795.51     3114.71    434.17 o 
  -8  13   7      378.29      184.44    129.06 o 
  -7  13   7     3115.28     3944.84    281.69 o 
  -6  13   7     2196.00     2318.43    238.58 o 
  -5  13   7       43.27       95.48    109.53 o 
  -4  13   7     4218.23     4280.63    233.48 o 
  -3  13   7     1257.63     1538.51    328.61 o 
  -2  13   7       53.31      -97.02     64.68 o 
  -1  13   7      742.69      703.87    119.66 o 
   0  13   7     7835.26     8218.88    245.40 o 
   1  13   7     4340.47     4490.08    183.22 o 
   2  13   7      533.30      474.86    105.56 o 
   3  13   7     1230.34     1148.28    120.46 o 
   4  13   7     1170.77      940.70    116.75 o 
   5  13   7     5341.61     5433.49    252.73 o 
   6  13   7     5477.23     5518.75    266.09 o 
   7  13   7       61.34      -97.49    102.61 o 
   8  13   7      265.45      -57.37    122.65 o 
   9  13   7      663.47      452.75    361.27 o 
  10  13   7      457.70      379.97    219.39 o 
  11  13   7     1633.56     1550.71    328.25 o 
  12  13   7     1610.62     1888.86    364.57 o 
 -12  14   7      700.79      560.30    363.71 o 
 -11  14   7      915.92      698.76    302.59 o 
 -10  14   7      311.50      328.48    208.64 o 
  -9  14   7       55.87     -217.73    145.15 o 
  -8  14   7      217.20       23.96    126.98 o 
  -7  14   7      290.94       75.89    175.41 o 
  -6  14   7       10.27      -42.20    100.94 o 
  -5  14   7     7053.68     7090.26    379.28 o 
  -4  14   7     3415.05     4107.58    252.29 o 
  -3  14   7        9.76     -106.88     84.50 o 
  -2  14   7      384.84      367.35    100.60 o 
  -1  14   7     3054.37     3166.46    179.31 o 
   0  14   7      620.52      436.69    109.82 o 
   1  14   7     3625.55     3144.40    178.06 o 
   2  14   7     2606.15     3048.63    188.82 o 
   3  14   7       30.50      -96.63     64.42 o 
   4  14   7     1900.00     2130.07    184.28 o 
   5  14   7     7044.14     7394.00    295.93 o 
   6  14   7     1933.80     2900.64    260.93 o 
   7  14   7     4178.52     4077.99    257.67 o 
   8  14   7       11.02      -49.12    119.69 o 
   9  14   7       69.55     -207.43    144.61 o 
  10  14   7      723.09      646.29    313.84 o 
  11  14   7      272.91      132.12    205.85 o 
 -11  15   7      103.18       53.42    194.27 o 
 -10  15   7     2927.10     3031.72    384.19 o 
  -9  15   7     1838.00     1818.96    305.99 o 
  -8  15   7     1679.60     2274.53    248.27 o 
  -7  15   7      172.19      -99.11    117.43 o 
  -6  15   7      131.67      -18.72    115.06 o 
  -5  15   7      501.05      399.97    145.03 o 
  -4  15   7     1158.99      968.78    180.93 o 
  -3  15   7      750.58      561.52    155.92 o 
  -2  15   7     2630.71     2994.96    254.62 o 
  -1  15   7      569.90      671.92    122.30 o 
   0  15   7    24107.79    23836.85    440.92 o 
   1  15   7     1265.80     1590.18    163.98 o 
   2  15   7     2136.59     2336.89    190.01 o 
   3  15   7      185.39      -45.62     86.75 o 
   4  15   7       14.44     -144.22     96.15 o 
   5  15   7     2023.67     1902.68    255.42 o 
   6  15   7     4984.89     5193.54    267.24 o 
   7  15   7      332.77      428.91    149.66 o 
   8  15   7       96.61      -94.27    117.97 o 
   9  15   7      101.70      -35.68    173.03 o 
  10  15   7      347.66       86.15    202.97 o 
  11  15   7      661.88      569.77    247.03 o 
 -11  16   7      868.93      575.47    246.76 o 
 -10  16   7      110.46      339.74    213.13 o 
  -9  16   7        9.62      -20.74    176.36 o 
  -8  16   7     1119.13      983.50    211.52 o 
  -7  16   7       27.70     -180.89    120.59 o 
  -6  16   7       62.59      -52.25    117.89 o 
  -5  16   7     6004.49     6902.08    318.58 o 
  -4  16   7     3228.87     3339.95    293.16 o 
  -3  16   7      249.13      122.33    120.10 o 
  -2  16   7      655.35      392.30    202.59 o 
  -1  16   7     5145.15     5312.90    336.31 o 
   0  16   7      239.80      183.94    102.05 o 
   1  16   7     6457.11     5808.01    224.43 o 
   2  16   7     4261.73     4146.12    264.01 o 
   3  16   7        4.30     -188.34    125.56 o 
   4  16   7     3916.31     3704.39    232.21 o 
   5  16   7     3182.12     3620.06    370.34 o 
   6  16   7     3411.40     4117.60    436.43 o 
   7  16   7      689.37      477.10    156.73 o 
   8  16   7       48.48     -169.17    124.80 o 
   9  16   7      270.65      199.72    191.07 o 
  10  16   7      329.00       78.39    205.81 o 
 -11  17   7        8.93     -103.54    190.52 o 
 -10  17   7     2930.82     3853.38    751.26 o 
  -9  17   7      453.41      224.79    210.80 o 
  -8  17   7      450.34      244.65    173.32 o 
  -7  17   7       86.49        3.30    132.99 o 
  -6  17   7      214.85      288.35    149.22 o 
  -5  17   7       12.54      -45.46    116.69 o 
  -4  17   7      535.33      401.52    150.98 o 
  -3  17   7      111.43     -142.62    104.45 o 
  -2  17   7     2885.51     3732.25    290.71 o 
  -1  17   7     1154.15     1008.63    238.40 o 
   0  17   7    14612.82    14370.69    431.30 o 
   1  17   7     1015.01     1127.67    203.02 o 
   2  17   7     1293.82     1232.75    198.00 o 
   3  17   7       63.85     -144.40    110.92 o 
   4  17   7        7.09     -152.43    101.62 o 
   5  17   7      944.20      817.95    220.38 o 
   6  17   7     4970.07     4745.25    343.65 o 
   7  17   7       94.70      -83.16    154.60 o 
   8  17   7      354.35      286.66    167.49 o 
   9  17   7       86.31     -187.87    179.82 o 
  10  17   7       83.81     -182.14    178.27 o 
 -10  18   7      510.81      759.28    263.45 o 
  -9  18   7       70.29      -56.32    190.61 o 
  -8  18   7       31.82      -63.50    150.59 o 
  -7  18   7      275.17      325.12    171.76 o 
  -6  18   7     1067.06     1021.30    202.78 o 
  -5  18   7     2087.27     2318.45    258.66 o 
  -4  18   7     1833.61     1925.01    292.94 o 
  -3  18   7      260.79      187.96    140.04 o 
  -2  18   7     1024.91     1150.38    219.08 o 
  -1  18   7     2371.32     2899.15    772.67 o 
   0  18   7     1230.62     1536.86    214.07 o 
   1  18   7     7003.37     6712.23    250.12 o 
   2  18   7     1927.08     1891.04    229.70 o 
   3  18   7       24.22      -68.61    115.38 o 
   4  18   7     1244.08     1468.80    221.09 o 
   5  18   7      655.28      575.80    205.32 o 
   6  18   7      477.59      790.59    222.38 o 
   7  18   7      146.04       53.19    174.10 o 
   8  18   7       67.40      -95.51    167.42 o 
   9  18   7      438.13      159.40    378.48 o 
  -9  19   7      296.64       81.27    216.37 o 
  -8  19   7      109.56      -42.76    149.85 o 
  -7  19   7      212.03       87.55    150.30 o 
  -6  19   7     6680.42     5829.83    318.69 o 
  -5  19   7      295.50      549.76    178.16 o 
  -4  19   7     5479.67     5259.25    293.47 o 
  -3  19   7      277.85       38.32    126.86 o 
  -2  19   7      384.76      346.54    153.80 o 
  -1  19   7     2025.79     1750.88    296.33 o 
   0  19   7     5541.91     5390.74    384.03 o 
   1  19   7       74.32        6.18    169.03 o 
   2  19   7      661.28      644.50    176.79 o 
   3  19   7       12.02      -37.88    123.01 o 
   4  19   7       50.16       77.27    263.84 o 
   5  19   7      179.28      165.36    182.52 o 
   6  19   7     3639.68     5534.83    472.13 o 
   7  19   7        1.17     -217.99    178.87 o 
   8  19   7      111.13      218.82    198.94 o 
   9  19   7      209.57      198.66    305.44 o 
  -9  20   7        9.13     -250.28    189.88 o 
  -8  20   7      439.77      338.14    244.99 o 
  -7  20   7       17.23     -107.55    149.34 o 
  -6  20   7     1061.96     1176.82    220.75 o 
  -5  20   7     2189.80     2438.70    430.72 o 
  -4  20   7      745.76     1092.81    341.71 o 
  -3  20   7      239.47      117.06    146.03 o 
  -2  20   7     1032.80      769.81    190.48 o 
  -1  20   7     1845.35     1952.87    243.78 o 
   0  20   7     3043.44     3961.92    429.37 o 
   1  20   7     1392.15     1174.47    277.53 o 
   2  20   7      232.88     -112.35    157.29 o 
   3  20   7      146.21      117.85    139.99 o 
   4  20   7       60.16       47.98    237.41 o 
   5  20   7       27.69     -149.83    155.92 o 
   6  20   7      143.90      202.99    189.81 o 
   7  20   7        2.39      -73.81    184.30 o 
   8  20   7      376.52     -102.50    180.18 o 
  -8  21   7      349.26        0.80    193.32 o 
  -7  21   7        0.45      -78.77    156.09 o 
  -6  21   7     7076.29     7771.16    380.80 o 
  -5  21   7      280.49       87.76    160.66 o 
  -4  21   7     1706.95     1679.16    253.94 o 
  -3  21   7      130.22       -3.91    145.97 o 
  -2  21   7      684.00      402.27    175.47 o 
  -1  21   7      445.33      424.37    212.10 o 
   0  21   7      635.89      485.58    227.99 o 
   1  21   7      476.86      317.12    198.25 o 
   2  21   7      367.07      335.01    209.99 o 
   3  21   7       12.90     -112.30    155.09 o 
   4  21   7      592.35      441.60    214.39 o 
   5  21   7      124.39      159.54    177.10 o 
   6  21   7     3787.61     5172.54    588.65 o 
   7  21   7       25.65     -262.78    175.18 o 
  -7  22   7        6.29     -183.97    152.03 o 
  -6  22   7      954.16     1069.47    298.31 o 
  -5  22   7        1.83     -211.92    141.28 o 
  -4  22   7     2107.96     2726.01    519.30 o 
  -3  22   7       95.22      -13.70    148.74 o 
  -2  22   7       79.78       34.92    193.44 o 
  -1  22   7      263.41     -103.45    179.52 o 
   0  22   7     1190.77     1136.86    284.67 o 
   1  22   7      167.55     -182.95    198.66 o 
   2  22   7      599.24      530.82    232.36 o 
   3  22   7       40.56      -81.53    161.22 o 
   4  22   7      392.20      737.71    341.75 o 
   5  22   7      977.63     1068.67    266.28 o 
   6  22   7       79.27      174.31    191.96 o 
  -6  23   7     2764.82     3097.12    524.28 o 
  -5  23   7       35.96       -3.79    165.97 o 
  -4  23   7     2570.99     2370.30    289.45 o 
  -3  23   7        0.68     -165.86    189.48 o 
  -2  23   7        2.22     -272.48    181.65 o 
  -1  23   7       23.78       -1.38    185.19 o 
   0  23   7     1974.00     2589.73    382.25 o 
   1  23   7     1098.51     1007.69    278.79 o 
   2  23   7      203.53       54.96    192.21 o 
   3  23   7      206.11       71.39    241.21 o 
   4  23   7      223.30      553.42    340.67 o 
   5  23   7        5.56      -27.91    262.89 o 
  -5  24   7      116.92     -126.48    156.41 o 
  -4  24   7     1874.64     1668.15    347.02 o 
  -3  24   7        1.82     -226.24    185.87 o 
  -2  24   7      179.46      136.73    218.46 o 
  -1  24   7        0.20       43.24    201.66 o 
   0  24   7      195.37      174.20    211.85 o 
   1  24   7       18.11     -104.46    207.60 o 
   2  24   7      891.72      887.08    289.45 o 
   3  24   7       28.33      -38.21    264.24 o 
   4  24   7      830.08     1168.36    416.83 o 
  -3  25   7        2.01      -27.69    216.87 o 
  -2  25   7      200.12      -19.19    221.68 o 
  -1  25   7        1.67      -82.53    202.05 o 
   0  25   7     5996.63     6519.08    462.73 o 
   1  25   7       15.14     -227.31    196.21 o 
   2  25   7      625.45      261.63    250.69 o 
 -12   0   8      257.40      111.28    153.84 o 
 -10   0   8     1167.24      991.93    307.06 o 
  -8   0   8        5.95      -26.83    166.13 o 
  -6   0   8    31324.65    31622.40    974.04 o 
  -4   0   8     4518.21     5268.59    365.06 o 
  -2   0   8     1541.05     2163.00    286.47 o 
   0   0   8     2806.65     2245.93    229.82 o 
   2   0   8     3041.20     1812.84    284.03 o 
   4   0   8      187.37        0.48    102.27 o 
   6   0   8     7548.36     7613.88    352.42 o 
   8   0   8      186.16     -121.43    137.90 o 
  10   0   8       45.21      -73.10    150.34 o 
  12   0   8     2416.46     2425.81    356.68 o 
 -13   1   8        5.26     -207.56    138.37 o 
 -12   1   8     3593.70     3191.28    614.53 o 
 -11   1   8       11.82     -117.16    106.48 o 
 -10   1   8     8498.44     7899.34    376.15 o 
  -9   1   8       29.16       -4.16    126.15 o 
  -8   1   8      654.28      259.29    132.08 o 
  -7   1   8      529.40      776.99    252.45 o 
  -6   1   8     6360.48     5652.35    387.28 o 
  -5   1   8       35.45      -19.95    136.19 o 
  -4   1   8    39415.27    41265.71    822.81 o 
  -3   1   8        1.29      -91.88     70.64 o 
  -2   1   8      933.57      775.64    133.56 o 
  -1   1   8      135.26       37.75    106.10 o 
   0   1   8      269.21      307.67    119.52 o 
   1   1   8     5020.06     4646.62    231.29 o 
   2   1   8     6548.51     5975.36    332.27 o 
   3   1   8      447.74      221.86    114.72 o 
   4   1   8     2779.29     2270.20    274.33 o 
   5   1   8       22.23      -55.83     68.96 o 
   6   1   8    11181.15    10513.16    315.53 o 
   7   1   8      683.14      714.72    132.28 o 
   8   1   8     8915.11     7949.35    277.14 o 
   9   1   8        0.31     -134.28     89.52 o 
  10   1   8        5.80      -59.01    103.22 o 
  11   1   8       93.13      -52.49    102.16 o 
  12   1   8     1752.76     2079.46    234.73 o 
  13   1   8        0.08      -49.33    140.20 o 
 -14   2   8     1032.64     1998.49    460.46 o 
 -13   2   8       26.71     -107.80    153.82 o 
 -12   2   8      655.73      224.24    177.80 o 
 -11   2   8        4.42       29.54    111.83 o 
 -10   2   8        7.44      138.06    145.15 o 
  -9   2   8      113.18      -33.59    130.90 o 
  -8   2   8     1805.71     1899.02    355.03 o 
  -7   2   8       70.94      -88.66    106.69 o 
  -6   2   8     6054.73     5991.90    286.28 o 
  -5   2   8        9.52      -55.67    105.83 o 
  -4   2   8      194.26      475.84    240.12 o 
  -3   2   8       85.88      166.44    135.24 o 
  -2   2   8       12.38      -87.34     66.69 o 
  -1   2   8      634.60      473.76    249.88 o 
   0   2   8     4157.99     3573.16    201.59 o 
   1   2   8      357.36      412.34    114.25 o 
   2   2   8     3846.57     3375.99    270.75 o 
   3   2   8       80.74       75.51     79.29 o 
   4   2   8      370.58      251.30    104.20 o 
   5   2   8      676.42      605.37    109.33 o 
   6   2   8     7544.12     7188.42    243.62 o 
   7   2   8      616.72      670.26    127.33 o 
   8   2   8       20.02     -113.57     88.55 o 
   9   2   8      238.49       71.90    109.54 o 
  10   2   8        6.62     -127.88     94.12 o 
  11   2   8      572.99      403.61    169.97 o 
  12   2   8     1901.76     1758.72    217.86 o 
  13   2   8     1833.09     2337.23    507.98 o 
 -14   3   8      363.96      323.95    203.24 o 
 -13   3   8        1.44      -29.90    164.04 o 
 -12   3   8       42.63      150.14    229.55 o 
 -11   3   8       60.70     -200.58    139.71 o 
 -10   3   8     4478.92     4180.01    227.87 o 
  -9   3   8       10.03     -101.90    172.10 o 
  -8   3   8      577.05      580.67    160.89 o 
  -7   3   8       95.75      -99.33     95.44 o 
  -6   3   8     2629.77     3032.28    270.67 o 
  -5   3   8      472.69      522.17    144.47 o 
  -4   3   8    23401.10    21733.53    525.86 o 
  -3   3   8     5330.49     4990.94    245.20 o 
  -2   3   8       24.93     -113.42     75.61 o 
  -1   3   8     3193.09     3888.75    208.12 o 
   0   3   8    16590.36    17652.03    454.85 o 
   1   3   8    20948.79    22478.43    528.28 o 
   2   3   8    34556.41    32727.63    537.25 o 
   3   3   8        0.93      -74.35     49.57 o 
   4   3   8     1804.03     1611.73    140.59 o 
   5   3   8       22.99      -13.02     67.13 o 
   6   3   8     8842.22     8366.53    218.14 o 
   7   3   8     1647.12     1442.44    205.35 o 
   8   3   8     6603.37     6082.71    245.94 o 
   9   3   8        7.19      -69.24    103.09 o 
  10   3   8      219.03      -53.58    116.58 o 
  11   3   8      281.96      278.69    128.70 o 
  12   3   8      782.32      709.78    169.94 o 
  13   3   8       19.06        4.53    159.97 o 
 -14   4   8      340.59      143.89    338.91 o 
 -13   4   8      110.26      -62.46    149.73 o 
 -12   4   8     2187.44     1853.22    405.44 o 
 -11   4   8        4.73      -71.06    138.52 o 
 -10   4   8     1237.49      855.71    204.57 o 
  -9   4   8       39.76      -49.00     94.33 o 
  -8   4   8     9363.53    10645.00    397.09 o 
  -7   4   8        8.18       85.36    110.96 o 
  -6   4   8      837.16     1163.94    178.58 o 
  -5   4   8     2003.38     1446.18    196.94 o 
  -4   4   8     4343.32     4920.81    253.12 o 
  -3   4   8     6118.24     6580.42    421.84 o 
  -2   4   8       83.38      -23.06     96.35 o 
  -1   4   8      257.46      345.56    113.06 o 
   0   4   8    11682.30    10839.64    288.28 o 
   1   4   8      291.43      259.02     91.74 o 
   2   4   8     1151.66     1249.99    121.43 o 
   3   4   8       38.82      -26.66     61.24 o 
   4   4   8      291.43      316.93     84.55 o 
   5   4   8      698.81      856.62    206.33 o 
   6   4   8    17782.44    17109.79    351.48 o 
   7   4   8       20.30       17.64     92.59 o 
   8   4   8       83.51      -92.15     93.29 o 
   9   4   8      118.30      -97.22     92.30 o 
  10   4   8      283.03      157.73    119.16 o 
  11   4   8       83.90       58.51    123.74 o 
  12   4   8     2059.01     2359.57    286.69 o 
  13   4   8      953.56     1011.91    237.38 o 
 -14   5   8      159.84      278.89    207.45 o 
 -13   5   8        4.58     -204.75    168.04 o 
 -12   5   8     1292.25      713.05    326.85 o 
 -11   5   8      348.68      336.26    184.92 o 
 -10   5   8     3541.44     3961.20    597.60 o 
  -9   5   8       41.56      -25.71    136.93 o 
  -8   5   8        6.02       46.19     97.63 o 
  -7   5   8     1243.65     2427.99    248.35 o 
  -6   5   8     2970.68     3150.76    229.90 o 
  -5   5   8        0.95        0.22    103.04 o 
  -4   5   8    27785.72    30127.46    856.15 o 
  -3   5   8     2046.18     2874.31    194.31 o 
  -2   5   8      306.19       61.55    100.41 o 
  -1   5   8     3948.18     4267.71    184.44 o 
   0   5   8    15771.58    16629.33    719.65 o 
   1   5   8     3063.37     3156.80    167.91 o 
   2   5   8    39409.46    39106.38    618.56 o 
   3   5   8      518.35      398.95     87.30 o 
   4   5   8     1677.85     1710.61    146.94 o 
   5   5   8      383.57      437.33    101.93 o 
   6   5   8      614.10     1080.17    133.78 o 
   7   5   8      145.01       13.58    105.80 o 
   8   5   8     2231.08     2321.38    282.82 o 
   9   5   8       71.60      -49.88    101.65 o 
  10   5   8        8.55     -146.02     97.34 o 
  11   5   8      495.31      419.57    176.56 o 
  12   5   8      788.79      719.50    205.50 o 
  13   5   8        4.11     -213.04    142.03 o 
 -14   6   8      717.38     1487.22    596.65 o 
 -13   6   8      313.76      -87.00    249.61 o 
 -12   6   8     2142.60     1791.97    447.45 o 
 -11   6   8        2.73     -172.81    133.09 o 
 -10   6   8     3111.68     3791.63    389.18 o 
  -9   6   8     1607.58     1813.43    266.95 o 
  -8   6   8     8528.63     8349.46    390.17 o 
  -7   6   8      353.50      366.28    115.61 o 
  -6   6   8      105.41      274.75    135.09 o 
  -5   6   8       43.02        6.28    101.34 o 
  -4   6   8     2282.04     2089.25    218.31 o 
  -3   6   8       44.40       66.56     76.40 o 
  -2   6   8      946.93      576.89    112.08 o 
  -1   6   8      575.03      392.36     99.59 o 
   0   6   8    20411.78    19718.05    411.10 o 
   1   6   8    15479.15    15425.58    359.88 o 
   2   6   8       59.01       37.88     64.61 o 
   3   6   8      583.78      668.29    100.92 o 
   4   6   8      520.64      269.85     73.83 o 
   5   6   8     1031.19      715.06     96.88 o 
   6   6   8     9701.21    10522.76    281.30 o 
   7   6   8      768.60      768.25    154.32 o 
   8   6   8      622.33      376.60    143.60 o 
   9   6   8      304.85      141.52    117.30 o 
  10   6   8      663.52      472.92    150.14 o 
  11   6   8        6.03     -183.43    122.29 o 
  12   6   8     1550.77     1767.76    265.00 o 
  13   6   8       13.69     -146.70    149.45 o 
 -13   7   8      116.29      373.73    301.91 o 
 -12   7   8      311.19      205.15    168.45 o 
 -11   7   8      443.42      415.99    187.06 o 
 -10   7   8     5204.76     5223.63    335.16 o 
  -9   7   8      130.80      105.97    156.13 o 
  -8   7   8       94.63      308.24    153.85 o 
  -7   7   8       17.14     -116.15     81.78 o 
  -6   7   8     3651.43     3266.26    187.02 o 
  -5   7   8      177.78      -96.75     83.30 o 
  -4   7   8    25062.83    26156.37    436.97 o 
  -3   7   8     1585.76      998.48    120.29 o 
  -2   7   8     1316.90     1399.06    135.81 o 
  -1   7   8       24.49      -19.52     74.29 o 
   0   7   8     9976.42    10692.57    301.11 o 
   1   7   8      491.63      606.17    100.96 o 
   2   7   8    25437.88    24695.13    519.55 o 
   3   7   8      596.07      376.71     77.19 o 
   4   7   8      992.58      499.41     83.23 o 
   5   7   8     2900.88     2527.83    129.53 o 
   6   7   8      285.29       18.70     81.79 o 
   7   7   8     1762.56     2487.58    200.61 o 
   8   7   8      552.14      212.65    130.71 o 
   9   7   8       41.04      -42.41    118.81 o 
  10   7   8        4.46     -174.52    130.15 o 
  11   7   8      271.81      397.83    178.14 o 
  12   7   8     2389.79     3579.54    349.95 o 
  13   7   8      123.79     -170.67    162.72 o 
 -13   8   8       26.49     -132.80    225.76 o 
 -12   8   8      842.13      759.42    273.73 o 
 -11   8   8      506.06      329.00    185.61 o 
 -10   8   8       72.39       25.14    139.99 o 
  -9   8   8     2573.43     3236.12    381.86 o 
  -8   8   8     2519.12     3267.23    344.27 o 
  -7   8   8      412.04      303.25    151.19 o 
  -6   8   8     3362.31     3579.09    214.66 o 
  -5   8   8      807.95     1321.80    300.18 o 
  -4   8   8       11.80       51.90     81.15 o 
  -3   8   8     1055.84     1313.58    151.34 o 
  -2   8   8       86.31       23.81     64.66 o 
  -1   8   8     1280.47     1009.40    121.56 o 
   0   8   8    21389.27    21886.90    463.59 o 
   1   8   8     3154.56     2829.79    120.55 o 
   2   8   8       48.74      -30.33     53.95 o 
   3   8   8      916.02      525.62     85.56 o 
   4   8   8      174.09      185.31     70.73 o 
   5   8   8      368.96      168.56     75.72 o 
   6   8   8     4988.42     3992.53    192.16 o 
   7   8   8     8854.66     9126.28    278.61 o 
   8   8   8       54.45     -132.01    113.84 o 
   9   8   8      195.33      292.46    180.94 o 
  10   8   8      309.33       76.40    172.13 o 
  11   8   8      117.79       95.89    195.87 o 
  12   8   8     1116.12     1789.50    262.45 o 
 -13   9   8      110.48      198.11    288.36 o 
 -12   9   8      942.33     1146.66    265.89 o 
 -11   9   8       23.22       -3.52    158.56 o 
 -10   9   8     4143.13     4897.31    424.50 o 
  -9   9   8     1203.31      892.03    262.89 o 
  -8   9   8      142.10      119.10    150.24 o 
  -7   9   8     2843.14     3191.72    558.84 o 
  -6   9   8     2362.73     2294.23    372.79 o 
  -5   9   8     1781.45     2089.54    204.78 o 
  -4   9   8    27740.46    25161.10    660.74 o 
  -3   9   8       61.25      -15.53     72.45 o 
  -2   9   8     1082.60      987.09    136.13 o 
  -1   9   8      131.57       45.04     69.71 o 
   0   9   8      821.66      954.51    120.46 o 
   1   9   8      151.97       50.03     60.16 o 
   2   9   8     8389.72     7799.29    232.99 o 
   3   9   8      328.38      172.65     70.14 o 
   4   9   8     1348.16     1729.48    257.07 o 
   5   9   8     1723.91     1909.71    168.29 o 
   6   9   8    14551.03    14760.60    347.73 o 
   7   9   8      452.48      624.43    131.42 o 
   8   9   8     1255.46      924.49    267.63 o 
   9   9   8        1.33     -199.59    153.42 o 
  10   9   8      407.43      175.16    182.98 o 
  11   9   8      479.50      605.22    234.56 o 
  12   9   8     2574.67     3542.95    429.30 o 
 -13  10   8      453.22      308.42    366.96 o 
 -12  10   8      180.64      -12.08    193.51 o 
 -11  10   8     2115.17     2088.54    329.98 o 
 -10  10   8      373.86      238.12    242.15 o 
  -9  10   8     4013.03     3692.54    640.01 o 
  -8  10   8      335.51      408.08    188.76 o 
  -7  10   8       17.42      -92.96    132.12 o 
  -6  10   8     5765.24     5484.47    262.85 o 
  -5  10   8     5161.74     4372.60    235.22 o 
  -4  10   8      392.65      280.46    100.31 o 
  -3  10   8     3826.40     3858.34    213.35 o 
  -2  10   8      153.87       33.67     72.94 o 
  -1  10   8       25.86      -64.78     63.60 o 
   0  10   8     2325.98     2126.47    291.39 o 
   1  10   8     1021.60     1008.39    104.06 o 
   2  10   8      134.37      108.13     65.39 o 
   3  10   8      791.53      988.22    108.97 o 
   4  10   8      525.52      339.88     86.37 o 
   5  10   8     1583.60     1791.03    172.38 o 
   6  10   8       19.07      -16.06     91.42 o 
   7  10   8     6774.12     8214.63    270.55 o 
   8  10   8      201.04     -166.64    141.13 o 
   9  10   8      360.35      295.73    317.50 o 
  10  10   8       25.24      -98.26    185.01 o 
  11  10   8       13.77        6.80    270.34 o 
  12  10   8     1735.88     1370.75    316.53 o 
 -12  11   8     1654.47     1250.99    631.47 o 
 -11  11   8       92.73      -85.84    185.54 o 
 -10  11   8     3350.56     3255.41    381.33 o 
  -9  11   8     1017.15      686.38    211.07 o 
  -8  11   8       22.59      -18.10    142.46 o 
  -7  11   8     1421.44     1089.61    276.98 o 
  -6  11   8     1453.20     1687.94    216.73 o 
  -5  11   8    13783.70    14016.79    579.01 o 
  -4  11   8    17587.88    18937.46    394.39 o 
  -3  11   8      143.68      116.65     90.08 o 
  -2  11   8       23.12      -79.16     67.03 o 
  -1  11   8       19.91      -28.85     73.08 o 
   0  11   8      342.29      391.19     95.97 o 
   1  11   8     2511.81     2616.90    129.61 o 
   2  11   8     4271.78     4159.74    151.05 o 
   3  11   8       28.82      -72.20     60.34 o 
   4  11   8      353.92       20.09     71.14 o 
   5  11   8       41.38      -45.31     84.92 o 
   6  11   8     9087.95     9288.63    283.45 o 
   7  11   8     1058.38     1491.26    293.49 o 
   8  11   8     3546.03     3790.05    537.84 o 
   9  11   8      160.09      -41.72    151.00 o 
  10  11   8      173.38      -18.49    175.55 o 
  11  11   8      634.34      925.77    281.56 o 
  12  11   8      203.08      196.00    240.98 o 
 -12  12   8       83.13       81.97    206.54 o 
 -11  12   8     2334.55     2174.89    725.52 o 
 -10  12   8       24.06      131.84    185.59 o 
  -9  12   8     2659.83     3232.11    449.08 o 
  -8  12   8      184.53      103.81    169.16 o 
  -7  12   8       84.44       15.77    123.97 o 
  -6  12   8     3686.44     4190.34    257.82 o 
  -5  12   8     2863.67     3462.78    359.38 o 
  -4  12   8        0.16     -125.02     97.69 o 
  -3  12   8     3516.55     3584.09    175.61 o 
  -2  12   8      112.53       44.66     79.38 o 
  -1  12   8      841.86      691.65    113.59 o 
   0  12   8       24.50      -35.88     73.34 o 
   1  12   8     3278.55     3486.48    176.23 o 
   2  12   8     5442.68     5218.71    171.55 o 
   3  12   8      120.34      -29.47     70.36 o 
   4  12   8      215.40      161.94     84.29 o 
   5  12   8      410.85      141.22    102.91 o 
   6  12   8     6690.81     6557.28    293.00 o 
   7  12   8     3071.34     3488.22    285.43 o 
   8  12   8      149.98       59.24    175.32 o 
   9  12   8      329.36      233.60    201.83 o 
  10  12   8       11.77     -151.70    166.87 o 
  11  12   8       34.54     -245.91    183.38 o 
 -12  13   8       54.21       52.80    207.79 o 
 -11  13   8       10.71      -54.02    179.51 o 
 -10  13   8     1860.06     2376.44    352.93 o 
  -9  13   8      589.59      633.24    291.62 o 
  -8  13   8       75.47       42.67    171.90 o 
  -7  13   8      375.22      257.83    135.15 o 
  -6  13   8      898.02      494.27    149.37 o 
  -5  13   8     1892.62     1765.93    290.27 o 
  -4  13   8     4718.35     4411.94    376.20 o 
  -3  13   8     1768.23     1158.96    179.12 o 
  -2  13   8      757.44      488.11    115.37 o 
  -1  13   8      446.24      274.11    102.55 o 
   0  13   8     5179.54     4737.65    198.13 o 
   1  13   8     6042.21     6105.56    222.26 o 
   2  13   8     6205.87     5955.70    220.57 o 
   3  13   8       42.12     -102.60     68.40 o 
   4  13   8      853.93      815.69    153.32 o 
   5  13   8      386.37      357.45    144.54 o 
   6  13   8      650.19      830.17    205.17 o 
   7  13   8       53.82      -61.40    113.11 o 
   8  13   8     4986.67     5037.29    363.62 o 
   9  13   8       27.30      -67.79    172.39 o 
  10  13   8        0.09     -143.71    167.90 o 
  11  13   8      870.91     1314.41    328.69 o 
 -11  14   8       82.83       52.42    204.30 o 
 -10  14   8        6.41       -2.26    175.65 o 
  -9  14   8     1473.87     2283.15    587.57 o 
  -8  14   8      911.86      533.64    175.48 o 
  -7  14   8       30.34     -165.61    110.40 o 
  -6  14   8      620.15      473.04    168.03 o 
  -5  14   8     3707.66     3697.00    271.96 o 
  -4  14   8      266.67      218.63    125.21 o 
  -3  14   8     3262.80     3688.19    256.07 o 
  -2  14   8        3.55      -42.76    127.94 o 
  -1  14   8      219.83      186.19     97.53 o 
   0  14   8        4.56      -85.93     79.84 o 
   1  14   8    11710.89    11844.34    312.28 o 
   2  14   8     1220.67     1180.43    282.90 o 
   3  14   8     2031.77     2553.48    200.86 o 
   4  14   8      304.81        5.51     93.85 o 
   5  14   8      453.88      270.80    143.60 o 
   6  14   8     5176.65     5205.43    269.88 o 
   7  14   8      733.19      553.22    155.10 o 
   8  14   8      391.20      570.72    172.56 o 
   9  14   8      222.41      169.57    193.94 o 
  10  14   8        8.01     -138.79    182.58 o 
  11  14   8       12.51     -235.71    196.04 o 
 -11  15   8      962.82     1024.39    283.72 o 
 -10  15   8      968.96     1108.59    275.89 o 
  -9  15   8       72.93      -26.61    165.98 o 
  -8  15   8       26.76       38.23    144.71 o 
  -7  15   8     1118.40     1083.21    203.52 o 
  -6  15   8      509.75      545.71    167.45 o 
  -5  15   8      930.14      964.45    183.44 o 
  -4  15   8     5304.26     5123.63    398.94 o 
  -3  15   8     4368.47     3669.94    399.33 o 
  -2  15   8      716.12      729.24    205.27 o 
  -1  15   8     3628.86     3659.27    214.92 o 
   0  15   8     4135.73     3978.12    227.43 o 
   1  15   8     3062.84     3219.93    194.99 o 
   2  15   8     2784.91     3243.45    225.96 o 
   3  15   8      261.07       83.61    101.99 o 
   4  15   8      155.33     -100.32    105.45 o 
   5  15   8     2403.49     2430.29    344.87 o 
   6  15   8     1036.00     1271.43    198.85 o 
   7  15   8     1265.71     1826.94    228.99 o 
   8  15   8     1914.71     1976.81    343.61 o 
   9  15   8        4.03      -52.98    162.13 o 
  10  15   8        0.01       11.58    190.49 o 
 -11  16   8       15.87     -252.95    192.38 o 
 -10  16   8       67.54       64.22    195.54 o 
  -9  16   8     1462.05      917.54    260.50 o 
  -8  16   8      882.93      621.74    192.91 o 
  -7  16   8        3.40     -170.30    113.53 o 
  -6  16   8      183.24      -10.36    128.42 o 
  -5  16   8     2317.07     1998.19    327.06 o 
  -4  16   8      626.77      461.17    158.81 o 
  -3  16   8      441.96      298.49    221.17 o 
  -2  16   8      222.05       27.51    153.48 o 
  -1  16   8     2959.87     3198.29    271.81 o 
   0  16   8     3013.63     3448.26    213.97 o 
   1  16   8    18013.66    18020.47    402.42 o 
   2  16   8        0.95      -46.35     94.65 o 
   3  16   8     2475.85     2842.76    259.02 o 
   4  16   8        0.55     -151.40    100.94 o 
   5  16   8     1078.65     1532.42    271.16 o 
   6  16   8     1067.42      896.83    241.79 o 
   7  16   8     1773.68     2850.27    361.96 o 
   8  16   8       33.98        4.78    139.86 o 
   9  16   8      315.28      362.21    274.27 o 
  10  16   8       73.82       41.39    201.44 o 
 -10  17   8      663.30      649.45    262.26 o 
  -9  17   8        6.33      -15.49    191.00 o 
  -8  17   8        9.10      -84.80    147.35 o 
  -7  17   8      286.44      410.66    168.88 o 
  -6  17   8      647.59      561.22    188.48 o 
  -5  17   8        1.61     -183.76    123.10 o 
  -4  17   8      475.63      625.44    168.60 o 
  -3  17   8     1940.46     2168.88    306.00 o 
  -2  17   8       59.54       60.08    161.75 o 
  -1  17   8     2269.64     2529.79    421.12 o 
   0  17   8      568.85      342.73    149.15 o 
   1  17   8     3172.44     3751.87    275.48 o 
   2  17   8     1764.48     1538.39    207.01 o 
   3  17   8      936.74      788.32    174.26 o 
   4  17   8      222.43      300.12    174.38 o 
   5  17   8     1223.27     1545.02    378.61 o 
   6  17   8      381.54      181.57    166.54 o 
   7  17   8     1291.74     1552.59    287.40 o 
   8  17   8       15.26      -55.23    242.29 o 
   9  17   8       96.57     -151.06    169.59 o 
 -10  18   8       37.96      -12.18    191.68 o 
  -9  18   8     2088.09     3154.74    500.57 o 
  -8  18   8      472.68       55.31    144.98 o 
  -7  18   8       39.91     -103.45    147.39 o 
  -6  18   8      409.08      317.90    157.09 o 
  -5  18   8     1943.49     1718.12    246.62 o 
  -4  18   8      150.01      -90.89    133.79 o 
  -3  18   8     2315.75     2190.06    254.31 o 
  -2  18   8       87.19      -91.66    156.47 o 
  -1  18   8       17.87      -99.77    113.23 o 
   0  18   8     3122.32     3600.42    298.62 o 
   1  18   8     5176.78     5701.25    239.49 o 
   2  18   8      235.60      132.44    132.65 o 
   3  18   8      495.11      377.09    163.34 o 
   4  18   8      102.81      -76.51    156.89 o 
   5  18   8       57.66      -44.71    147.56 o 
   6  18   8       61.87      -58.47    160.22 o 
   7  18   8     2700.50     4039.88    661.01 o 
   8  18   8      212.75      149.68    202.54 o 
   9  18   8      208.47      537.43    352.87 o 
  -9  19   8      410.47      428.79    248.50 o 
  -8  19   8        0.37     -226.31    150.87 o 
  -7  19   8      644.07      522.81    199.24 o 
  -6  19   8     1293.91     1173.36    328.95 o 
  -5  19   8     4403.36     4566.44    305.56 o 
  -4  19   8     1987.69     2087.26    563.89 o 
  -3  19   8      924.20      654.86    179.71 o 
  -2  19   8      193.20     -117.75    159.68 o 
  -1  19   8      316.12      115.45    134.62 o 
   0  19   8       79.43       -5.41    134.54 o 
   1  19   8     2371.96     2480.04    332.67 o 
   2  19   8      687.26      428.20    162.08 o 
   3  19   8      180.99       16.28    139.90 o 
   4  19   8      101.06      -62.53    156.13 o 
   5  19   8      681.87      932.53    236.72 o 
   6  19   8       12.25      172.18    183.35 o 
   7  19   8       26.18      107.77    181.52 o 
   8  19   8       77.21      -41.41    202.35 o 
  -8  20   8      169.64     -238.19    158.79 o 
  -7  20   8       12.74       76.62    162.05 o 
  -6  20   8      231.40      -65.49    150.08 o 
  -5  20   8     1121.66     1278.03    242.03 o 
  -4  20   8       11.10      -46.20    145.86 o 
  -3  20   8     2163.93     2436.07    282.06 o 
  -2  20   8       28.47     -206.23    164.63 o 
  -1  20   8      651.79      379.84    167.14 o 
   0  20   8     1322.64     1346.24    426.85 o 
   1  20   8     1258.35     1170.38    275.80 o 
   2  20   8      183.03      182.97    197.03 o 
   3  20   8      585.75      264.72    157.70 o 
   4  20   8        1.81      -84.26    166.52 o 
   5  20   8      281.77      256.11    196.04 o 
   6  20   8        3.04     -104.79    166.53 o 
   7  20   8     4789.03     5241.07    387.83 o 
  -7  21   8     1704.36     2726.58    325.44 o 
  -6  21   8       48.91     -200.56    156.69 o 
  -5  21   8     3850.66     5296.22    413.09 o 
  -4  21   8     1627.09     1583.28    260.20 o 
  -3  21   8      161.27       79.45    158.79 o 
  -2  21   8       11.52     -215.68    165.10 o 
  -1  21   8       73.34      -30.19    174.77 o 
   0  21   8      667.00      585.34    266.14 o 
   1  21   8      216.91      118.93    193.33 o 
   2  21   8      828.48      544.47    207.51 o 
   3  21   8      332.29        4.85    180.56 o 
   4  21   8      124.49       60.73    185.51 o 
   5  21   8      752.08      782.08    266.82 o 
   6  21   8      116.08      189.21    202.12 o 
   7  21   8       24.94      -28.93    187.33 o 
  -6  22   8      143.40      -39.92    177.38 o 
  -5  22   8     3588.02     3912.60    360.85 o 
  -4  22   8      176.54      210.83    172.30 o 
  -3  22   8     1568.10     1709.19    259.29 o 
  -2  22   8       56.05      -79.74    199.34 o 
  -1  22   8        0.62     -202.17    192.79 o 
   0  22   8       19.58      -77.01    180.90 o 
   1  22   8     1634.22     2175.76    360.70 o 
   2  22   8      424.03      102.07    205.60 o 
   3  22   8      436.71      161.53    293.78 o 
   4  22   8       57.18       66.13    246.63 o 
   5  22   8      480.50       86.96    209.21 o 
   6  22   8      168.87      -11.05    184.88 o 
  -5  23   8     1832.69     1849.86    285.44 o 
  -4  23   8       89.44      -27.03    169.21 o 
  -3  23   8      696.78      788.63    282.88 o 
  -2  23   8        0.16     -133.13    194.36 o 
  -1  23   8       15.47      123.31    221.90 o 
   0  23   8      504.33      417.79    333.49 o 
   1  23   8      160.46      261.20    222.03 o 
   2  23   8      236.81      303.54    233.80 o 
   3  23   8      222.47      122.50    271.29 o 
   4  23   8        7.91     -217.36    225.76 o 
  -3  24   8     1550.26     1471.54    340.83 o 
  -2  24   8        0.62     -113.12    206.23 o 
  -1  24   8      210.52     -106.67    206.23 o 
   0  24   8      183.78     -100.49    214.73 o 
   1  24   8     3649.89     4589.56    853.57 o 
   2  24   8      408.55      174.43    217.25 o 
   3  24   8      627.73      376.72    316.55 o 
 -11   0   9     4300.48     4159.04    426.31 o 
  -9   0   9    21224.95    22366.86    905.20 o 
  -7   0   9      883.24     1962.44    356.12 o 
  -5   0   9     3755.47     3220.78    314.65 o 
  -3   0   9    32909.57    29466.72    916.04 o 
  -1   0   9     3235.25     3036.22    281.86 o 
   1   0   9        4.57     -128.46     99.19 o 
   3   0   9     9936.52     8553.33    498.67 o 
   5   0   9      884.74      811.55    183.54 o 
   7   0   9     7763.20     7356.05    377.78 o 
   9   0   9     5514.51     5278.41    345.62 o 
  11   0   9      505.99      153.18    190.30 o 
  13   0   9      313.31       57.60    211.79 o 
 -13   1   9      291.85      537.43    279.69 o 
 -12   1   9       43.79      184.02    248.79 o 
 -11   1   9     2919.38     2197.68    597.19 o 
 -10   1   9       10.80      -67.63    146.75 o 
  -9   1   9      500.89      788.66    273.73 o 
  -8   1   9      320.29      212.55    149.62 o 
  -7   1   9        0.96      -76.02    100.71 o 
  -6   1   9       71.97       69.85    125.87 o 
  -5   1   9     8419.75     9152.48    357.14 o 
  -4   1   9       74.26      -93.77     84.61 o 
  -3   1   9     5627.16     5248.34    265.64 o 
  -2   1   9      321.70      153.08    108.77 o 
  -1   1   9     1152.37     1181.59    167.83 o 
   0   1   9      606.21      408.75    121.38 o 
   1   1   9     1845.89     1601.87    195.98 o 
   2   1   9       29.27      -28.51     91.20 o 
   3   1   9      281.06      132.48    124.65 o 
   4   1   9      376.76      492.56    126.51 o 
   5   1   9       67.35      -94.36     83.22 o 
   6   1   9      682.48      465.90    116.30 o 
   7   1   9    16979.33    17431.67    406.39 o 
   8   1   9      422.49      257.90    123.92 o 
   9   1   9      963.07      825.68    161.70 o 
  10   1   9       16.70      -53.09    107.47 o 
  11   1   9      449.10      156.87    151.96 o 
  12   1   9       72.68      -35.16    126.59 o 
  13   1   9     2934.93     2817.35    281.94 o 
 -13   2   9      636.67      215.92    229.69 o 
 -12   2   9        0.26      453.41    253.13 o 
 -11   2   9     2366.32     2069.49    423.60 o 
 -10   2   9       10.56      -13.01    196.49 o 
  -9   2   9     7244.03     7224.84    582.96 o 
  -8   2   9     1776.00     1340.12    232.53 o 
  -7   2   9       95.66      105.49    135.27 o 
  -6   2   9      621.70      837.48    189.65 o 
  -5   2   9       21.66       26.76    213.97 o 
  -4   2   9       59.10     -138.10     92.07 o 
  -3   2   9    10335.37    11101.48    377.99 o 
  -2   2   9      231.44      -94.15    123.72 o 
  -1   2   9     3190.00     2647.40    189.34 o 
   0   2   9      141.12       97.92     94.93 o 
   1   2   9     3538.54     3324.13    291.75 o 
   2   2   9       55.33       74.51    102.75 o 
   3   2   9    16318.48    17253.36    925.39 o 
   4   2   9       72.10       11.62     91.49 o 
   5   2   9      948.87      387.38    128.29 o 
   6   2   9     1532.43     1134.03    157.63 o 
   7   2   9     4440.53     3988.96    216.32 o 
   8   2   9     1883.65     2281.40    215.07 o 
   9   2   9     5704.56     5278.68    258.82 o 
  10   2   9      169.11       22.80    119.77 o 
  11   2   9      101.40       68.87    128.81 o 
  12   2   9      709.24      657.88    179.76 o 
  13   2   9      398.63      561.45    213.43 o 
 -13   3   9      498.56      349.38    371.97 o 
 -12   3   9       15.46     -155.84    198.39 o 
 -11   3   9     1301.00      826.68    217.44 o 
 -10   3   9      102.40      -47.03    135.86 o 
  -9   3   9      703.69      324.67    278.34 o 
  -8   3   9     1411.29     1344.22    498.67 o 
  -7   3   9      758.61     1095.52    332.81 o 
  -6   3   9     2293.52     2638.09    357.47 o 
  -5   3   9      353.21      -17.98    105.18 o 
  -4   3   9     2786.92     3069.25    270.54 o 
  -3   3   9      535.71      583.86    148.09 o 
  -2   3   9     3568.22     3436.61    215.77 o 
  -1   3   9      832.52      454.85    132.82 o 
   0   3   9     1697.40     1843.55    475.50 o 
   1   3   9    26699.01    26286.97   1228.12 o 
   2   3   9     1258.07     1760.75    212.00 o 
   3   3   9      114.97      136.91    121.89 o 
   4   3   9      594.41      528.33    129.92 o 
   5   3   9        1.93      -25.83     88.24 o 
   6   3   9       36.94      -75.62     97.64 o 
   7   3   9    12582.82    12884.07    349.65 o 
   8   3   9      607.25      391.41    135.22 o 
   9   3   9      915.21      535.32    157.65 o 
  10   3   9      151.15      108.08    122.49 o 
  11   3   9        5.90     -170.63    114.76 o 
  12   3   9       53.47       26.70    136.12 o 
  13   3   9     1444.67      998.07    240.94 o 
 -13   4   9       36.58     -171.83    252.59 o 
 -12   4   9       35.40      -83.47    234.43 o 
 -11   4   9       15.07     -190.29    126.86 o 
 -10   4   9       14.26     -175.60    117.07 o 
  -9   4   9     1985.90     1750.31    258.41 o 
  -8   4   9       47.37      172.29    221.15 o 
  -7   4   9     2288.13     3143.03    247.06 o 
  -6   4   9       57.43      -68.36    105.68 o 
  -5   4   9     8192.34     8509.70    348.83 o 
  -4   4   9      801.20      184.96    130.50 o 
  -3   4   9    36125.55    37609.95    751.15 o 
  -2   4   9      244.40      -76.27     83.46 o 
  -1   4   9     2198.91     2061.49    237.55 o 
   0   4   9      550.58      442.39    140.13 o 
   1   4   9     1690.73     2847.61    465.34 o 
   2   4   9     4492.32     3794.13    187.84 o 
   3   4   9    22846.74    22080.38    415.79 o 
   4   4   9      225.48      214.96     90.28 o 
   5   4   9      125.12     -108.25     72.17 o 
   6   4   9      161.97      175.97     93.59 o 
   7   4   9     1198.86     1506.03    208.26 o 
   8   4   9      855.79      749.40    150.43 o 
   9   4   9     3748.44     4176.25    292.57 o 
  10   4   9      178.82       39.64    123.08 o 
  11   4   9      235.27      167.45    146.05 o 
  12   4   9      849.46     1051.42    228.02 o 
 -13   5   9     1244.72     1386.26    404.36 o 
 -12   5   9      167.99      169.28    190.79 o 
 -11   5   9        4.99      -33.51    246.76 o 
 -10   5   9        7.19     -103.00    203.81 o 
  -9   5   9     1001.85     1427.93    250.48 o 
  -8   5   9      471.07      375.01    130.54 o 
  -7   5   9       99.04       58.83    185.51 o 
  -6   5   9     2564.73     2902.31    232.73 o 
  -5   5   9        6.86       30.77    108.23 o 
  -4   5   9      669.05      990.93    181.04 o 
  -3   5   9     1149.44     1167.51    184.24 o 
  -2   5   9     3166.83     3154.84    208.74 o 
  -1   5   9     1537.73     1279.47    182.15 o 
   0   5   9      847.37      694.73    123.17 o 
   1   5   9    25049.75    24831.96    484.76 o 
   2   5   9     1254.00     1595.80    238.00 o 
   3   5   9     3187.33     2887.75    155.41 o 
   4   5   9     1470.24     1489.50    198.05 o 
   5   5   9      935.72      975.50    176.10 o 
   6   5   9       21.90     -120.79     80.53 o 
   7   5   9     4225.69     4226.63    243.23 o 
   8   5   9       58.98       51.58    123.17 o 
   9   5   9      405.43      508.81    144.30 o 
  10   5   9      127.17     -101.44    114.58 o 
  11   5   9       69.34     -188.44    132.03 o 
  12   5   9        9.04      -71.20    148.80 o 
 -13   6   9      451.43      -56.91    264.51 o 
 -12   6   9       53.86      -63.44    166.50 o 
 -11   6   9       10.52     -168.74    139.16 o 
 -10   6   9       97.49      -29.90    144.56 o 
  -9   6   9     1688.65     2156.35    297.89 o 
  -8   6   9       42.70     -115.64    120.84 o 
  -7   6   9      470.94      195.15    118.02 o 
  -6   6   9      389.88      372.15    177.79 o 
  -5   6   9     9775.83    10569.74    388.07 o 
  -4   6   9      116.30       -2.89    107.03 o 
  -3   6   9    23523.89    20547.26    535.21 o 
  -2   6   9       11.13      -72.82     69.99 o 
  -1   6   9     5411.20     4890.23    210.04 o 
   0   6   9      904.75      995.49    187.48 o 
   1   6   9     1045.95     1129.37    148.32 o 
   2   6   9     3283.20     2911.65    174.68 o 
   3   6   9    14872.27    13950.35    396.54 o 
   4   6   9      202.02      230.23     86.99 o 
   5   6   9      335.10      402.02     88.63 o 
   6   6   9      159.55       87.26     92.49 o 
   7   6   9       78.41      -47.88    108.50 o 
   8   6   9     2447.80     2834.61    353.82 o 
   9   6   9     4037.63     3735.64    342.35 o 
  10   6   9       18.16      -99.37    112.79 o 
  11   6   9      145.82      -16.88    149.30 o 
  12   6   9       12.92      -51.14    161.69 o 
 -13   7   9      866.08      892.19    375.90 o 
 -12   7   9      154.84       54.73    186.53 o 
 -11   7   9      160.06      -53.81    158.01 o 
 -10   7   9       49.45      -70.52    140.39 o 
  -9   7   9     1916.60     2429.35    340.40 o 
  -8   7   9      927.10      718.27    196.87 o 
  -7   7   9      155.08       -8.77    101.90 o 
  -6   7   9      308.80      233.78    115.75 o 
  -5   7   9      787.18      848.09    152.69 o 
  -4   7   9     2409.91     2516.77    424.96 o 
  -3   7   9       49.29       59.21     87.77 o 
  -2   7   9      464.13      353.15    108.98 o 
  -1   7   9      265.57      186.15     95.76 o 
   0   7   9      814.86      790.74    189.06 o 
   1   7   9    18029.13    18902.85    427.82 o 
   2   7   9    13123.48    13613.69    301.41 o 
   3   7   9     2746.97     3230.91    149.92 o 
   4   7   9     1899.51     2006.54    180.78 o 
   5   7   9     1710.41     1641.12    165.38 o 
   6   7   9     1563.63     1318.27    156.10 o 
   7   7   9     3765.95     3700.16    264.12 o 
   8   7   9     1293.24     1528.01    216.99 o 
   9   7   9       26.55      -81.69    120.50 o 
  10   7   9      142.43       37.92    180.26 o 
  11   7   9       61.73      -14.93    184.47 o 
  12   7   9       29.22      -66.72    144.92 o 
 -13   8   9      690.32      753.97    361.00 o 
 -12   8   9        5.50      -95.16    171.80 o 
 -11   8   9      541.47       40.70    189.58 o 
 -10   8   9       75.66      167.65    157.90 o 
  -9   8   9     2997.84     2778.04    472.79 o 
  -8   8   9      362.05      -19.18    211.94 o 
  -7   8   9      834.09      813.10    210.87 o 
  -6   8   9      457.98      320.49    133.22 o 
  -5   8   9     1114.73     1091.05    187.02 o 
  -4   8   9      400.02      644.86    124.15 o 
  -3   8   9    17066.65    18081.76    373.38 o 
  -2   8   9      158.17      123.10     84.97 o 
  -1   8   9     1995.40     1838.33    160.32 o 
   0   8   9       20.29      -99.25     66.17 o 
   1   8   9       18.27      -44.25     70.14 o 
   2   8   9      210.29      313.79     79.62 o 
   3   8   9     1468.68     1705.41    139.97 o 
   4   8   9      117.09       55.42     72.78 o 
   5   8   9     1111.19      690.19    124.55 o 
   6   8   9     3632.95     4123.75    201.40 o 
   7   8   9        5.47      -13.79    120.12 o 
   8   8   9     3643.18     3717.70    305.75 o 
   9   8   9     3729.47     3989.49    419.54 o 
  10   8   9       88.33     -103.25    158.60 o 
  11   8   9      200.17      192.27    208.37 o 
  12   8   9       82.04      336.21    230.61 o 
 -13   9   9       21.16     -302.73    225.76 o 
 -12   9   9      213.03      -19.76    179.66 o 
 -11   9   9     1013.04      814.57    339.99 o 
 -10   9   9     1159.74      763.16    235.59 o 
  -9   9   9      237.90      -85.90    150.24 o 
  -8   9   9      715.23     1055.49    238.08 o 
  -7   9   9       79.95      -13.07    173.05 o 
  -6   9   9     3439.65     2990.91    328.29 o 
  -5   9   9     4706.19     3773.76    208.54 o 
  -4   9   9       55.49       17.78     94.62 o 
  -3   9   9      544.70      281.93    100.01 o 
  -2   9   9       11.62      -87.39     69.21 o 
  -1   9   9       96.24      105.54     80.79 o 
   0   9   9     1303.48     1118.72    133.27 o 
   1   9   9     2887.45     3033.66    193.91 o 
   2   9   9     6953.95     7332.38    200.13 o 
   3   9   9      932.14      975.02    122.30 o 
   4   9   9      512.28      388.10     94.48 o 
   5   9   9       16.95     -120.17     80.11 o 
   6   9   9       16.35     -130.06     86.71 o 
   7   9   9     3343.01     4140.42    263.34 o 
   8   9   9     1128.87     1122.40    253.79 o 
   9   9   9       93.93       76.75    179.68 o 
  10   9   9      339.94      157.79    210.01 o 
  11   9   9       86.42      -94.81    186.52 o 
  12   9   9      120.76       28.15    213.10 o 
 -12  10   9      215.40       22.54    209.49 o 
 -11  10   9     2097.12     2276.98    340.08 o 
 -10  10   9      382.94      153.24    184.35 o 
  -9  10   9     6485.10     5830.29    379.82 o 
  -8  10   9        7.50      -78.32    137.98 o 
  -7  10   9      317.52      148.89    153.46 o 
  -6  10   9     1202.95      976.28    228.85 o 
  -5  10   9      399.72      382.77    141.46 o 
  -4  10   9     9626.75     8945.07    271.69 o 
  -3  10   9     3319.13     3724.58    181.29 o 
  -2  10   9      926.50      669.39    153.76 o 
  -1  10   9      440.28      243.13     95.92 o 
   0  10   9        4.07      -94.77     69.29 o 
   1  10   9       13.19      -99.25     66.17 o 
   2  10   9      101.67      -44.78     64.95 o 
   3  10   9     2294.01     2300.34    174.61 o 
   4  10   9       60.83     -104.35     69.68 o 
   5  10   9     2090.29     2081.38    188.80 o 
   6  10   9     5869.76     5994.96    235.87 o 
   7  10   9     4913.30     5386.64    230.17 o 
   8  10   9     1248.67     1546.41    280.14 o 
   9  10   9     4567.79     4870.47    390.31 o 
  10  10   9      136.11     -110.16    176.41 o 
  11  10   9      243.62       -5.02    205.67 o 
 -12  11   9      290.72      201.22    207.48 o 
 -11  11   9     1128.22     1026.53    270.70 o 
 -10  11   9     3057.80     2686.45    390.67 o 
  -9  11   9      400.66      577.06    208.78 o 
  -8  11   9     2795.30     3160.02    810.21 o 
  -7  11   9        4.75      -85.68    128.41 o 
  -6  11   9      510.39      367.23    140.20 o 
  -5  11   9     1307.27     1542.85    210.19 o 
  -4  11   9      369.55      198.53    107.83 o 
  -3  11   9      681.19      717.59    124.55 o 
  -2  11   9     1003.88     1056.85    139.85 o 
  -1  11   9       46.08     -103.63     69.09 o 
   0  11   9       56.27      -26.46     75.86 o 
   1  11   9      803.95      866.58    199.27 o 
   2  11   9     1063.84      892.83    114.01 o 
   3  11   9      208.11      -18.72     72.12 o 
   4  11   9      243.90       82.24     85.63 o 
   5  11   9        7.77     -129.96     90.99 o 
   6  11   9      671.97      344.19    126.98 o 
   7  11   9     6868.78     6732.97    301.70 o 
   8  11   9     1983.58     2276.27    523.07 o 
   9  11   9      434.68      581.22    224.70 o 
  10  11   9      295.89      401.26    227.06 o 
  11  11   9      153.10       40.61    207.58 o 
 -12  12   9       44.81     -238.30    179.45 o 
 -11  12   9      558.51      248.06    216.44 o 
 -10  12   9      484.28      246.50    200.86 o 
  -9  12   9     4572.96     4641.57    393.16 o 
  -8  12   9      142.66     -210.51    153.31 o 
  -7  12   9      450.56      511.93    207.89 o 
  -6  12   9      586.15      275.35    140.46 o 
  -5  12   9        8.23     -148.39     98.93 o 
  -4  12   9    11351.88    11126.25    385.09 o 
  -3  12   9     5311.79     4973.85    213.44 o 
  -2  12   9      170.91       78.78     89.06 o 
  -1  12   9     2133.17     2630.99    277.10 o 
   0  12   9      320.90       78.95     87.85 o 
   1  12   9     3575.93     3813.29    186.19 o 
   2  12   9     1216.55     1506.28    219.22 o 
   3  12   9     8338.28     8021.82    224.24 o 
   4  12   9       18.41     -106.19     70.80 o 
   5  12   9       15.87     -121.20     85.51 o 
   6  12   9     1011.88     1150.95    189.62 o 
   7  12   9     1206.09     1239.45    262.82 o 
   8  12   9      172.02      221.45    199.80 o 
   9  12   9     1603.42     1799.11    318.95 o 
  10  12   9      415.54      192.28    214.41 o 
  11  12   9       48.35      -66.63    203.70 o 
 -11  13   9      559.83      608.48    242.51 o 
 -10  13   9      708.34      699.83    252.35 o 
  -9  13   9      217.94      358.01    544.07 o 
  -8  13   9     2875.14     2954.35   1061.44 o 
  -7  13   9      143.18       51.55    125.48 o 
  -6  13   9      325.63      132.20    126.80 o 
  -5  13   9      555.64      319.97    139.15 o 
  -4  13   9     3396.83     3029.64    302.10 o 
  -3  13   9      275.55      213.03    134.90 o 
  -2  13   9     2350.64     2323.06    195.58 o 
  -1  13   9        3.71     -113.59     75.73 o 
   0  13   9      632.80      370.72    114.85 o 
   1  13   9     2392.93     2675.61    216.24 o 
   2  13   9     1019.31     1052.16    155.35 o 
   3  13   9       30.10      -87.01     91.55 o 
   4  13   9     1985.91     2478.79    201.90 o 
   5  13   9       12.81      -53.30    104.90 o 
   6  13   9      259.94       23.73    124.44 o 
   7  13   9    11468.56    12849.47    423.15 o 
   8  13   9     2670.98     3755.69    402.03 o 
   9  13   9     1621.66     1889.07    316.36 o 
  10  13   9       12.24     -210.04    176.54 o 
 -11  14   9       37.40      -58.26    213.65 o 
 -10  14   9      333.47      312.08    220.42 o 
  -9  14   9      949.16      831.66    256.27 o 
  -8  14   9      800.62      502.83    218.14 o 
  -7  14   9       19.99      -98.64    127.70 o 
  -6  14   9      104.49     -144.10    120.06 o 
  -5  14   9      443.35      261.11    141.20 o 
  -4  14   9      597.64      811.40    178.92 o 
  -3  14   9     2667.70     2219.17    583.10 o 
  -2  14   9      159.65      -53.31    114.47 o 
  -1  14   9     1449.11     1590.10    216.25 o 
   0  14   9     1082.03      952.87    148.94 o 
   1  14   9     4497.19     4534.97    208.16 o 
   2  14   9     5904.58     5289.50    224.32 o 
   3  14   9     8026.62     7228.10    259.36 o 
   4  14   9       34.86     -129.67     86.44 o 
   5  14   9       12.05      -39.06    140.49 o 
   6  14   9      404.95      424.90    151.64 o 
   7  14   9       64.83       46.18    144.14 o 
   8  14   9      102.15      -15.96    171.13 o 
   9  14   9      724.55      655.01    258.68 o 
  10  14   9      160.52      147.48    218.24 o 
 -11  15   9      123.70      -72.78    199.49 o 
 -10  15   9       99.84       47.77    199.68 o 
  -9  15   9        3.99      -27.71    183.01 o 
  -8  15   9     1922.84     1521.75    234.22 o 
  -7  15   9       23.08      -90.09    146.31 o 
  -6  15   9     2339.92     2761.30    302.76 o 
  -5  15   9       83.75     -178.25    118.83 o 
  -4  15   9     7387.88     7632.26    339.30 o 
  -3  15   9        0.12     -140.50    149.02 o 
  -2  15   9     3348.23     3969.99    311.08 o 
  -1  15   9       20.49       33.44     96.48 o 
   0  15   9      283.48      203.11    110.95 o 
   1  15   9     3517.33     3673.07    204.65 o 
   2  15   9     8276.41     8020.97    275.74 o 
   3  15   9      136.34        5.62    105.23 o 
   4  15   9     3603.31     4299.92    393.28 o 
   5  15   9      143.08       53.59    143.84 o 
   6  15   9     1278.94     1079.95    255.36 o 
   7  15   9     1692.99     2288.42    328.04 o 
   8  15   9      823.88      969.95    310.59 o 
   9  15   9      610.93      637.24    240.58 o 
  10  15   9       17.49     -109.77    208.96 o 
 -10  16   9      184.79      -28.08    318.85 o 
  -9  16   9      530.58      392.04    240.85 o 
  -8  16   9      158.30      126.21    152.00 o 
  -7  16   9      946.34     1316.56    234.42 o 
  -6  16   9      275.98      169.50    146.07 o 
  -5  16   9      459.46      228.86    143.18 o 
  -4  16   9        8.00       57.53    129.21 o 
  -3  16   9     5863.61     6258.18    387.47 o 
  -2  16   9      406.73      430.59    150.24 o 
  -1  16   9      111.50      -13.61    110.69 o 
   0  16   9     3215.53     3783.47    231.36 o 
   1  16   9        1.66      -83.69     96.92 o 
   2  16   9    10360.96    10421.70    317.33 o 
   3  16   9     2087.87     2021.46    236.50 o 
   4  16   9       43.57      -25.40    149.14 o 
   5  16   9        0.48     -186.96    137.88 o 
   6  16   9      540.65      633.58    225.22 o 
   7  16   9      434.00      487.99    212.54 o 
   8  16   9      472.72      710.61    349.34 o 
   9  16   9      801.32      898.15    408.97 o 
 -10  17   9       19.69      -15.73    225.24 o 
  -9  17   9        1.86     -130.82    206.65 o 
  -8  17   9     1111.40      811.65    208.20 o 
  -7  17   9        1.04     -120.54    136.74 o 
  -6  17   9     2038.12     2446.93    287.59 o 
  -5  17   9        1.06     -169.93    125.57 o 
  -4  17   9     3975.50     4536.13    297.12 o 
  -3  17   9       31.65       14.14    164.73 o 
  -2  17   9     2170.45     1998.63    243.35 o 
  -1  17   9      119.91      -89.89    113.63 o 
   0  17   9      151.90      -11.87    120.17 o 
   1  17   9     2146.01     2289.75    211.08 o 
   2  17   9     6194.28     6404.11    301.54 o 
   3  17   9       59.45      -32.36    125.59 o 
   4  17   9     1669.43     1960.05    296.07 o 
   5  17   9       25.15      -86.33    152.23 o 
   6  17   9      196.10      221.22    223.59 o 
   7  17   9        7.46     -125.91    165.63 o 
   8  17   9      759.30      757.80    251.16 o 
   9  17   9       43.94     -331.32    220.88 o 
  -9  18   9      184.88      289.50    220.66 o 
  -8  18   9      208.77      477.19    181.32 o 
  -7  18   9      152.15     -146.35    144.02 o 
  -6  18   9       15.92       47.22    134.70 o 
  -5  18   9     1049.96      962.10    214.54 o 
  -4  18   9     2852.59     3040.27    308.41 o 
  -3  18   9     1518.23     1373.84    293.76 o 
  -2  18   9      192.09      -68.18    127.87 o 
  -1  18   9      204.15      -59.35    118.06 o 
   0  18   9      234.10       82.48    127.86 o 
   1  18   9      572.75      517.94    160.69 o 
   2  18   9     2718.70     3378.91    291.17 o 
   3  18   9      121.68      -80.48    137.09 o 
   4  18   9      247.30      286.12    172.37 o 
   5  18   9      267.13      148.09    180.54 o 
   6  18   9      959.36     1054.70    262.57 o 
   7  18   9      893.50     1322.50    295.23 o 
   8  18   9      996.00      930.56    262.40 o 
  -8  19   9     2092.75     2661.05    315.80 o 
  -7  19   9        2.85     -135.04    148.05 o 
  -6  19   9        2.89     -206.42    137.61 o 
  -5  19   9      840.07      969.50    219.54 o 
  -4  19   9      609.13      646.39    194.26 o 
  -3  19   9       27.04      -22.95    183.97 o 
  -2  19   9     2114.29     1770.00    258.78 o 
  -1  19   9       13.01     -168.38    112.25 o 
   0  19   9      517.94      402.87    164.86 o 
   1  19   9      493.41      421.24    231.86 o 
   2  19   9     2295.32     2393.68    268.40 o 
   3  19   9      661.98      580.23    183.25 o 
   4  19   9      859.01      955.00    392.03 o 
   5  19   9       72.01       18.59    178.15 o 
   6  19   9        0.82       22.85    197.77 o 
   7  19   9       45.55       -4.64    175.72 o 
  -7  20   9       93.55      -61.33    165.10 o 
  -6  20   9      598.81      382.53    197.02 o 
  -5  20   9      267.93      448.27    186.12 o 
  -4  20   9     3527.90     4820.85    379.72 o 
  -3  20   9     1764.32     1078.65    288.45 o 
  -2  20   9      222.02       38.08    141.64 o 
  -1  20   9      178.91        8.88    132.44 o 
   0  20   9       58.30     -323.36    281.05 o 
   1  20   9       11.50     -196.04    164.35 o 
   2  20   9      159.46      170.17    196.80 o 
   3  20   9        3.27      -79.73    154.29 o 
   4  20   9       75.47     -120.31    172.82 o 
   5  20   9      187.17      -39.14    170.59 o 
   6  20   9     1686.65     2336.34    350.76 o 
   7  20   9        1.28     -240.88    177.83 o 
  -7  21   9        3.43      -95.42    163.30 o 
  -6  21   9     1353.89      953.83    227.36 o 
  -5  21   9        0.17     -211.33    162.71 o 
  -4  21   9      104.19       27.48    165.93 o 
  -3  21   9       10.48      -21.16    154.30 o 
  -2  21   9      702.91      464.52    184.68 o 
  -1  21   9      235.21      -36.58    186.77 o 
   0  21   9       46.01     -167.18    177.76 o 
   1  21   9      129.08      211.93    213.19 o 
   2  21   9     2691.29     3292.58    512.63 o 
   3  21   9      308.39      174.81    272.92 o 
   4  21   9      522.42      348.83    221.96 o 
   5  21   9       21.07      -78.99    189.24 o 
   6  21   9       53.18      -33.93    201.12 o 
  -5  22   9       84.91     -143.09    175.33 o 
  -4  22   9     3151.39     4046.36    376.36 o 
  -3  22   9        2.53     -144.47    163.14 o 
  -2  22   9        7.60      -57.09    190.54 o 
  -1  22   9       94.45       42.36    189.35 o 
   0  22   9        2.04     -280.82    187.21 o 
   1  22   9     1044.54     1280.24    313.98 o 
   2  22   9      153.31       71.52    203.76 o 
   3  22   9      496.61      439.32    319.53 o 
   4  22   9       53.13     -291.07    194.05 o 
   5  22   9       48.39      -64.96    192.82 o 
  -4  23   9     1565.66     1760.43    358.32 o 
  -3  23   9      139.95     -186.10    200.15 o 
  -2  23   9     1086.30     1110.55    370.21 o 
  -1  23   9        3.29      -81.34    201.26 o 
   0  23   9      137.26       72.35    223.01 o 
   1  23   9       70.26      -82.65    207.44 o 
   2  23   9     2143.46     2015.42    808.72 o 
   3  23   9       19.70       21.95    297.85 o 
  -1  24   9       34.95     -285.44    194.62 o 
   0  24   9      521.48      206.90    279.83 o 
 -12   0  10       44.42     -220.07    244.46 o 
 -10   0  10     2934.65     3692.62    545.29 o 
  -8   0  10    15161.79    15921.50    771.32 o 
  -6   0  10      371.25      841.24    263.16 o 
  -4   0  10     5149.78     5059.37    390.81 o 
  -2   0  10     2185.37     2642.43    289.45 o 
   0   0  10     1412.91     1186.25    267.49 o 
   2   0  10     6482.94     6068.10    429.02 o 
   4   0  10     1021.48     1558.90    336.06 o 
   6   0  10      154.39      -59.52    136.58 o 
   8   0  10    18782.87    17700.24    618.10 o 
  10   0  10       20.95      -44.89    166.35 o 
  12   0  10      366.55      204.38    216.94 o 
 -12   1  10      932.76      502.47    280.77 o 
 -11   1  10       88.15      113.52    178.90 o 
 -10   1  10     2013.58     2553.92   1108.06 o 
  -9   1  10       45.00      125.78    170.16 o 
  -8   1  10    14540.62    15310.38    539.07 o 
  -7   1  10       88.40     -115.28    129.71 o 
  -6   1  10       32.80        6.10    115.94 o 
  -5   1  10      914.45     1050.46    187.79 o 
  -4   1  10     8402.61     8944.34    727.55 o 
  -3   1  10        7.54      -14.34     98.36 o 
  -2   1  10    13244.77    11231.32    396.06 o 
  -1   1  10     1290.03     1193.44    187.73 o 
   0   1  10    10544.53     9782.97    368.29 o 
   1   1  10        0.20     -128.17     86.06 o 
   2   1  10     5642.07     5469.25    292.27 o 
   3   1  10       58.86      -27.77    117.70 o 
   4   1  10    14332.70    14676.07    506.75 o 
   5   1  10       20.80      -27.82     99.11 o 
   6   1  10      454.36      337.83    152.56 o 
   7   1  10       85.74       32.47    103.54 o 
   8   1  10       66.11      191.55    125.61 o 
   9   1  10      180.68       85.79    121.10 o 
  10   1  10     4089.43     3742.37    549.30 o 
  11   1  10        0.12     -181.46    120.97 o 
  12   1  10      956.22     1041.54    196.68 o 
 -13   2  10        4.41     -105.16    283.76 o 
 -12   2  10       26.77      -35.77    254.22 o 
 -11   2  10      537.67      268.31    267.22 o 
 -10   2  10     1498.87     1029.08    239.86 o 
  -9   2  10        1.83      -79.52    172.64 o 
  -8   2  10     3934.82     4661.93    310.39 o 
  -7   2  10       79.69      -25.87    131.25 o 
  -6   2  10      332.84      397.55    155.16 o 
  -5   2  10      771.44      790.01    181.06 o 
  -4   2  10      932.14      926.28    180.97 o 
  -3   2  10      919.87     1118.05    188.21 o 
  -2   2  10     2005.92     2206.18    237.65 o 
  -1   2  10      228.16      -40.08     99.04 o 
   0   2  10      875.48     1029.30    178.57 o 
   1   2  10      100.21       36.13    104.67 o 
   2   2  10    22530.83    23848.15    615.80 o 
   3   2  10     1743.67     1344.12    217.22 o 
   4   2  10      846.20      676.84    190.95 o 
   5   2  10       61.58      -45.56     97.06 o 
   6   2  10      290.15       14.40    118.23 o 
   7   2  10     1570.02     1880.65    196.61 o 
   8   2  10    10774.21    10422.05    338.05 o 
   9   2  10     1137.02     1174.74    182.61 o 
  10   2  10      427.87      418.47    147.30 o 
  11   2  10        8.78     -153.50    119.32 o 
  12   2  10      277.20      302.75    166.16 o 
 -13   3  10        3.39     -214.38    282.67 o 
 -12   3  10      429.04      108.54    152.79 o 
 -11   3  10        2.09      -54.63    143.17 o 
 -10   3  10      466.90      190.80    210.04 o 
  -9   3  10       38.65       42.05    139.72 o 
  -8   3  10     2751.67     3327.02    359.91 o 
  -7   3  10      989.33     1437.27    230.51 o 
  -6   3  10     3023.78     3332.43    404.63 o 
  -5   3  10     2871.12     3037.23    260.04 o 
  -4   3  10      307.93      359.59    145.81 o 
  -3   3  10     6424.04     5790.45    292.01 o 
  -2   3  10    14296.56    13716.50    442.52 o 
  -1   3  10      355.56      217.55    176.03 o 
   0   3  10     1824.53     1771.52    219.08 o 
   1   3  10     1938.76     2102.76    239.31 o 
   2   3  10        1.31      154.44    126.38 o 
   3   3  10        0.20       46.61    119.45 o 
   4   3  10    11963.92    10628.42    342.68 o 
   5   3  10      263.43     -102.16    109.04 o 
   6   3  10      767.10     1107.51    184.16 o 
   7   3  10      248.67      192.04    147.21 o 
   8   3  10     1182.10     1259.78    181.72 o 
   9   3  10      436.26      463.51    149.78 o 
  10   3  10     3658.92     4380.71    371.86 o 
  11   3  10       51.89       41.51    141.37 o 
  12   3  10      381.72      194.88    156.41 o 
 -13   4  10       38.80     -339.86    226.57 o 
 -12   4  10      632.66      532.21    203.62 o 
 -11   4  10        0.44      -92.33    156.61 o 
 -10   4  10       92.04      125.72    149.33 o 
  -9   4  10       48.83      182.32    149.73 o 
  -8   4  10      267.36       88.97    146.44 o 
  -7   4  10      241.08      243.37    193.51 o 
  -6   4  10     1263.43     1231.79    216.00 o 
  -5   4  10       34.16       17.90    120.15 o 
  -4   4  10     3971.00     3542.80    238.91 o 
  -3   4  10     1489.08     1781.02    221.62 o 
  -2   4  10     1397.88     1546.13    217.50 o 
  -1   4  10       54.92      -38.93     93.54 o 
   0   4  10       14.55      -14.67     95.24 o 
   1   4  10     3875.20     3966.73    250.27 o 
   2   4  10    33333.25    31632.09    911.98 o 
   3   4  10     1194.41      939.24    193.15 o 
   4   4  10     5583.16     5710.76    258.50 o 
   5   4  10      274.71      215.29    123.05 o 
   6   4  10      275.29       19.00    121.91 o 
   7   4  10     1279.51     1259.60    200.23 o 
   8   4  10     6677.02     6350.57    355.95 o 
   9   4  10      628.34      669.04    194.21 o 
  10   4  10      392.42      561.04    160.36 o 
  11   4  10       26.25     -153.46    136.89 o 
  12   4  10      400.81      438.47    190.81 o 
 -13   5  10        0.01     -142.28    281.32 o 
 -12   5  10      293.61      136.32    182.89 o 
 -11   5  10       70.80      251.20    178.11 o 
 -10   5  10        1.53      -13.98    157.33 o 
  -9   5  10      196.28      167.43    168.56 o 
  -8   5  10     3087.59     2926.72    364.11 o 
  -7   5  10      581.73      607.65    188.32 o 
  -6   5  10     3893.42     4338.08    278.88 o 
  -5   5  10      427.79      174.11    128.66 o 
  -4   5  10     1977.53     2098.71    301.10 o 
  -3   5  10     3282.50     3189.60    391.62 o 
  -2   5  10    12861.77    12233.81    422.71 o 
  -1   5  10      148.95      -58.21    104.12 o 
   0   5  10      473.27      327.87    135.37 o 
   1   5  10      407.25      322.98    143.10 o 
   2   5  10     1284.31     2207.74    203.31 o 
   3   5  10     1835.00     2429.36    318.13 o 
   4   5  10     8312.89     8251.92    256.58 o 
   5   5  10      283.05      135.53     93.66 o 
   6   5  10       18.43     -129.87     90.27 o 
   7   5  10       76.97      -46.76    142.61 o 
   8   5  10      751.75      522.93    165.06 o 
   9   5  10      132.56     -118.39    127.70 o 
  10   5  10     2532.63     2971.77    378.69 o 
  11   5  10       14.31     -159.59    138.59 o 
  12   5  10      524.80      449.37    202.23 o 
 -13   6  10      373.85      259.64    317.90 o 
 -12   6  10      595.12      718.98    249.20 o 
 -11   6  10        8.95      143.51    186.15 o 
 -10   6  10      354.66      856.26    229.48 o 
  -9   6  10      200.67      235.17    168.07 o 
  -8   6  10      598.61      294.25    169.46 o 
  -7   6  10      380.10      222.13    148.70 o 
  -6   6  10     4219.84     4066.79    274.04 o 
  -5   6  10     2735.61     2738.92    242.29 o 
  -4   6  10     8100.30     8812.58    371.05 o 
  -3   6  10     3302.30     3169.18    290.75 o 
  -2   6  10     2212.06     2622.15    373.46 o 
  -1   6  10     1684.59     1762.72    225.56 o 
   0   6  10       11.13      -94.59     80.84 o 
   1   6  10      645.25      919.58    149.27 o 
   2   6  10    18424.23    17842.50    433.13 o 
   3   6  10     1190.87     1322.70    146.57 o 
   4   6  10     8440.69     8120.35    254.64 o 
   5   6  10        3.95     -119.88     79.92 o 
   6   6  10      192.54      113.15    104.02 o 
   7   6  10     1192.87     1050.60    251.85 o 
   8   6  10     5292.76     6059.43    339.39 o 
   9   6  10       25.52     -136.35    136.00 o 
  10   6  10       53.63     -110.90    139.53 o 
  11   6  10       41.97     -109.21    188.22 o 
  12   6  10      585.74      428.94    239.30 o 
 -12   7  10      538.20      555.99    225.81 o 
 -11   7  10       80.90     -178.67    142.89 o 
 -10   7  10      239.43       97.94    155.22 o 
  -9   7  10      241.25      180.51    165.89 o 
  -8   7  10     1965.43     2415.44    312.77 o 
  -7   7  10      696.84      979.18    264.51 o 
  -6   7  10      411.04      657.62    241.21 o 
  -5   7  10      303.28      219.57    308.42 o 
  -4   7  10      752.86      671.77    185.17 o 
  -3   7  10      604.61      443.15    166.88 o 
  -2   7  10    17435.46    18143.94    544.21 o 
  -1   7  10      500.78      445.39    125.39 o 
   0   7  10     1044.34     1133.67    159.59 o 
   1   7  10     4570.48     4491.30    222.19 o 
   2   7  10     1376.14     2114.10    202.71 o 
   3   7  10    11043.39     9578.66    272.74 o 
   4   7  10     3141.07     3524.37    175.34 o 
   5   7  10       73.06       29.70     94.24 o 
   6   7  10       19.35     -124.44     82.96 o 
   7   7  10     1782.16     1918.22    238.15 o 
   8   7  10     1163.63     1348.12    223.50 o 
   9   7  10     1094.86     1440.31    226.84 o 
  10   7  10     3427.59     4266.86    439.42 o 
  11   7  10       22.43       38.28    203.59 o 
 -12   8  10       26.77       86.36    179.56 o 
 -11   8  10        0.49     -120.13    163.42 o 
 -10   8  10      832.16      610.34    246.76 o 
  -9   8  10       71.72      -25.20    174.52 o 
  -8   8  10     1357.25     1520.48    350.02 o 
  -7   8  10     1290.44     1420.73    265.62 o 
  -6   8  10      159.76       84.26    109.53 o 
  -5   8  10      122.45       59.60    123.41 o 
  -4   8  10     4186.50     4818.19    238.93 o 
  -3   8  10      661.58      661.49    139.96 o 
  -2   8  10     3263.84     3196.52    177.13 o 
  -1   8  10      726.40      746.54    124.70 o 
   0   8  10      384.21      221.90     97.12 o 
   1   8  10     1277.87     1614.42    162.96 o 
   2   8  10     4520.26     4488.71    192.28 o 
   3   8  10    12122.18    11643.12    265.31 o 
   4   8  10      431.30      488.47    105.14 o 
   5   8  10     4895.10     4549.76    205.91 o 
   6   8  10      769.33      353.32    125.69 o 
   7   8  10     1384.69     1233.63    210.43 o 
   8   8  10     5673.40     5527.38    292.27 o 
   9   8  10        1.32      -84.83    157.84 o 
  10   8  10        4.02       -4.99    225.49 o 
  11   8  10       87.26      -52.04    193.59 o 
 -12   9  10       58.59       71.09    193.30 o 
 -11   9  10       57.27      -27.54    168.38 o 
 -10   9  10     1415.20     1324.39    655.73 o 
  -9   9  10     1991.69     1708.22    300.73 o 
  -8   9  10     3220.39     3573.81    636.76 o 
  -7   9  10      793.49      666.38    243.78 o 
  -6   9  10      635.01      468.44    189.56 o 
  -5   9  10     1172.63     1189.66    183.43 o 
  -4   9  10     1680.03     1707.31    213.84 o 
  -3   9  10       32.44      -58.46     81.79 o 
  -2   9  10     7485.90     7560.91    254.77 o 
  -1   9  10       14.57      -67.79     75.43 o 
   0   9  10     1651.67     2095.64    181.15 o 
   1   9  10      201.56      -36.64     76.78 o 
   2   9  10      403.31       69.52     90.95 o 
   3   9  10      409.30      246.33     89.68 o 
   4   9  10     7351.34     6752.69    210.24 o 
   5   9  10      474.35      258.27    121.58 o 
   6   9  10        5.15      -83.13     99.85 o 
   7   9  10     2450.08     2678.88    271.57 o 
   8   9  10     4348.78     4742.09    434.94 o 
   9   9  10     1910.96     1411.69    281.10 o 
  10   9  10     3646.79     4892.64    478.13 o 
  11   9  10       43.81     -160.87    197.96 o 
 -12  10  10       60.10      -46.09    194.27 o 
 -11  10  10        0.07     -141.52    169.54 o 
 -10  10  10     1416.09     1176.71    400.70 o 
  -9  10  10     1656.89     1574.97    295.60 o 
  -8  10  10      747.72      818.37    242.53 o 
  -7  10  10     2460.96     2802.52    349.74 o 
  -6  10  10        2.41      -16.46    145.99 o 
  -5  10  10      853.06      293.51    258.28 o 
  -4  10  10      804.19      549.82    126.58 o 
  -3  10  10        2.30      -99.76     80.29 o 
  -2  10  10      743.28      629.72    123.92 o 
  -1  10  10     2117.73     2368.94    193.31 o 
   0  10  10     1464.18     1565.96    163.58 o 
   1  10  10      104.94       70.21     89.48 o 
   2  10  10     3465.46     3624.17    155.81 o 
   3  10  10     6721.32     6853.52    210.86 o 
   4  10  10        4.70      -67.00     78.93 o 
   5  10  10     2028.93     2548.16    214.86 o 
   6  10  10      304.69       44.22    111.66 o 
   7  10  10      855.13      868.08    195.20 o 
   8  10  10     3780.07     4788.89    661.01 o 
   9  10  10      520.85      498.55    234.84 o 
  10  10  10       24.97     -156.78    188.48 o 
  11  10  10       18.08     -239.46    176.40 o 
 -12  11  10      160.67       10.46    199.52 o 
 -11  11  10     1189.27     1970.30    344.24 o 
 -10  11  10      965.55      804.73    248.39 o 
  -9  11  10     3255.29     4194.28    548.54 o 
  -8  11  10     4914.14     4887.74    566.56 o 
  -7  11  10        0.94      -88.17    155.49 o 
  -6  11  10      420.59      517.69    202.91 o 
  -5  11  10      647.71      782.49    175.55 o 
  -4  11  10     1444.56     1135.63    225.22 o 
  -3  11  10     5454.11     5122.61    222.94 o 
  -2  11  10     2880.31     2843.25    199.48 o 
  -1  11  10        2.03      -75.58     85.41 o 
   0  11  10     4783.92     4595.18    207.23 o 
   1  11  10       24.59     -113.40     75.60 o 
   2  11  10     1422.80     1555.49    248.40 o 
   3  11  10       17.83      -93.14     74.87 o 
   4  11  10     9216.84     9072.88    248.88 o 
   5  11  10      521.24      637.06    142.41 o 
   6  11  10      725.44      745.75    172.56 o 
   7  11  10      716.47      927.71    246.83 o 
   8  11  10      100.16      125.15    181.05 o 
   9  11  10     1186.18      911.28    267.61 o 
  10  11  10     1790.77     1648.35    324.02 o 
  11  11  10       84.06     -154.57    243.10 o 
 -11  12  10       28.12     -189.97    177.54 o 
 -10  12  10      346.58      317.32    219.70 o 
  -9  12  10      703.38      344.37    347.85 o 
  -8  12  10     2648.69     2440.51    344.05 o 
  -7  12  10     1538.73     1704.12    304.37 o 
  -6  12  10      553.68      449.56    224.40 o 
  -5  12  10      146.00       -6.65    112.11 o 
  -4  12  10       77.59      -32.54    127.97 o 
  -3  12  10      120.86      102.86    107.63 o 
  -2  12  10      238.36      208.08    120.39 o 
  -1  12  10     2662.86     3277.83    286.62 o 
   0  12  10       49.26      -24.34     93.36 o 
   1  12  10      952.30      814.63    141.01 o 
   2  12  10    10173.55    10433.39    306.18 o 
   3  12  10      628.82      432.34    141.45 o 
   4  12  10     1430.23     1894.72    224.21 o 
   5  12  10      692.98      477.09    136.48 o 
   6  12  10      111.35       31.79    130.12 o 
   7  12  10      115.40      -59.47    131.37 o 
   8  12  10     7201.52     7286.83    686.62 o 
   9  12  10     2438.43     2949.81    392.67 o 
  10  12  10      368.30      411.01    223.78 o 
 -11  13  10       55.89     -246.21    164.14 o 
 -10  13  10       42.34     -148.76    170.55 o 
  -9  13  10      658.79      479.55    276.30 o 
  -8  13  10      904.96      594.42    234.27 o 
  -7  13  10      191.21      127.83    192.00 o 
  -6  13  10      368.35      104.70    142.04 o 
  -5  13  10      681.99      521.71    164.95 o 
  -4  13  10        6.45     -169.74    120.61 o 
  -3  13  10     6540.46     6036.36    300.29 o 
  -2  13  10     2654.26     2634.13    280.32 o 
  -1  13  10      354.96      176.01    106.26 o 
   0  13  10     3069.01     3321.17    236.53 o 
   1  13  10       16.36      -56.01     92.41 o 
   2  13  10     3361.85     4051.52    255.57 o 
   3  13  10     1643.11     1590.09    174.91 o 
   4  13  10     5745.01     6425.05    292.65 o 
   5  13  10       14.92      -84.66    120.25 o 
   6  13  10      496.12      696.22    175.36 o 
   7  13  10     1532.52     2194.15    429.59 o 
   8  13  10      800.10     1019.91    249.50 o 
   9  13  10      581.22      525.24    234.24 o 
  10  13  10      263.33      102.90    219.88 o 
 -10  14  10        0.28     -238.38    165.43 o 
  -9  14  10       41.46      -97.79    173.99 o 
  -8  14  10      925.45      938.04    259.79 o 
  -7  14  10     1575.32     1851.80    303.57 o 
  -6  14  10       45.77      -31.74    137.90 o 
  -5  14  10      418.93      391.55    166.26 o 
  -4  14  10       82.58       81.03    131.60 o 
  -3  14  10     3502.45     4131.41    325.04 o 
  -2  14  10      159.58       38.58    125.96 o 
  -1  14  10     1461.33     1457.93    176.03 o 
   0  14  10        4.55     -123.20     89.91 o 
   1  14  10     1612.99     1567.07    177.24 o 
   2  14  10     8724.67     9445.26    302.56 o 
   3  14  10      926.27     1136.48    163.47 o 
   4  14  10     1378.95     1714.81    224.21 o 
   5  14  10      924.86      960.44    236.43 o 
   6  14  10      311.78       -6.96    171.19 o 
   7  14  10        4.06     -118.55    162.13 o 
   8  14  10     2786.75     4248.49    437.46 o 
   9  14  10     1536.86     1844.43    318.27 o 
 -10  15  10       22.85     -230.38    272.92 o 
  -9  15  10      117.30     -171.64    164.08 o 
  -8  15  10      979.75      825.76    259.95 o 
  -7  15  10      110.58       15.46    153.39 o 
  -6  15  10     1544.06     1365.19    228.63 o 
  -5  15  10     1781.58     2173.72    264.35 o 
  -4  15  10        1.72     -172.34    125.92 o 
  -3  15  10     3944.32     4409.47    295.32 o 
  -2  15  10     2684.78     2597.83    392.90 o 
  -1  15  10        2.65     -153.29    102.20 o 
   0  15  10      177.06       28.57    105.73 o 
   1  15  10     1674.05     1998.08    202.80 o 
   2  15  10       76.90      117.75    111.53 o 
   3  15  10     7786.92     7457.22    275.46 o 
   4  15  10     2358.04     2068.12    308.03 o 
   5  15  10        8.79     -260.99    173.99 o 
   6  15  10      113.36     -200.79    133.86 o 
   7  15  10     1126.17     1344.30    275.29 o 
   8  15  10       45.86       98.92    252.05 o 
   9  15  10      450.46      624.15    364.25 o 
  -9  16  10      164.12      188.91    212.44 o 
  -8  16  10      266.84     -116.26    274.27 o 
  -7  16  10      614.65      672.76    202.67 o 
  -6  16  10      213.84      -29.66    144.66 o 
  -5  16  10     1089.75     1124.89    218.82 o 
  -4  16  10      552.15      246.17    189.59 o 
  -3  16  10     8010.32     8473.70    386.87 o 
  -2  16  10      578.08      454.74    167.42 o 
  -1  16  10     1750.43     1403.22    217.22 o 
   0  16  10      116.56      -65.63     99.91 o 
   1  16  10     1307.17     1825.70    340.91 o 
   2  16  10     2219.76     3283.34    246.42 o 
   3  16  10     1300.51     1376.22    215.16 o 
   4  16  10      261.98      314.20    185.90 o 
   5  16  10      381.73      239.58    185.08 o 
   6  16  10       27.31     -209.27    150.49 o 
   7  16  10      145.65      -92.96    160.69 o 
   8  16  10     1151.89     2139.42    525.23 o 
  -9  17  10        9.95      -97.47    198.73 o 
  -8  17  10      548.42      381.44    188.65 o 
  -7  17  10        0.02     -119.39    139.85 o 
  -6  17  10       22.32     -110.78    145.16 o 
  -5  17  10      390.60       20.79    145.59 o 
  -4  17  10       34.89      -67.44    155.41 o 
  -3  17  10     2578.74     3474.26    321.56 o 
  -2  17  10     1793.19     1874.04    251.52 o 
  -1  17  10       21.54       81.91    136.35 o 
   0  17  10        0.18      -89.05    122.58 o 
   1  17  10     1937.44     2089.82    212.59 o 
   2  17  10      422.10      399.09    137.06 o 
   3  17  10     4703.90     5025.26    277.91 o 
   4  17  10      299.68      298.64    197.59 o 
   5  17  10        0.21     -223.56    149.04 o 
   6  17  10        2.65      -75.02    163.60 o 
   7  17  10      719.83     1035.29    256.79 o 
   8  17  10     1062.28     1201.15    436.61 o 
  -8  18  10      160.91      -35.22    153.00 o 
  -7  18  10     1662.15     1317.67    249.21 o 
  -6  18  10      309.82      128.14    172.93 o 
  -5  18  10      673.01      539.32    190.52 o 
  -4  18  10     1189.90     1006.81    281.22 o 
  -3  18  10     2970.04     3184.42    315.83 o 
  -2  18  10      840.58     1041.50    208.49 o 
  -1  18  10     2003.26     2311.10    273.83 o 
   0  18  10      217.69        8.26    140.59 o 
   1  18  10      832.07      976.27    195.00 o 
   2  18  10      158.28      -20.37    134.43 o 
   3  18  10     1067.76     1504.04    276.90 o 
   4  18  10      209.30      244.56    356.52 o 
   5  18  10      579.06      750.28    243.13 o 
   6  18  10        0.21     -240.31    160.20 o 
   7  18  10      147.56      -61.83    244.19 o 
  -7  19  10       77.55     -172.32    157.66 o 
  -6  19  10        4.07      -94.64    145.74 o 
  -5  19  10       47.60       -0.52    155.61 o 
  -4  19  10       60.43      -78.62    157.81 o 
  -3  19  10     3925.04     4871.25    376.48 o 
  -2  19  10      758.77      571.11    189.98 o 
  -1  19  10       43.02        4.49    141.37 o 
   0  19  10       69.04     -120.93    180.79 o 
   1  19  10       63.13      -89.57    155.99 o 
   2  19  10      446.77      533.50    220.47 o 
   3  19  10     1676.47     1952.06    551.52 o 
   4  19  10       15.16     -133.62    156.11 o 
   5  19  10       24.63     -142.63    160.58 o 
   6  19  10      132.28       -8.32    189.14 o 
  -7  20  10     1486.45     1654.80    355.83 o 
  -6  20  10       59.57      -87.76    171.37 o 
  -5  20  10      530.02      185.61    213.62 o 
  -4  20  10      960.07     1054.14    235.50 o 
  -3  20  10        2.17      146.46    176.96 o 
  -2  20  10      665.60      594.35    191.93 o 
  -1  20  10     1232.91      989.91    216.02 o 
   0  20  10      118.24      -63.22    268.44 o 
   1  20  10      262.54       34.65    188.74 o 
   2  20  10       11.25     -224.83    149.89 o 
   3  20  10     3246.40     5128.21    677.00 o 
   4  20  10      187.99      347.38    222.51 o 
   5  20  10     1223.92     1626.91    320.22 o 
   6  20  10        0.50     -209.23    178.42 o 
  -6  21  10      249.74      163.10    226.85 o 
  -5  21  10      148.76       46.14    209.41 o 
  -4  21  10       10.01       22.11    169.97 o 
  -3  21  10     1189.80      574.73    204.17 o 
  -2  21  10      571.64      437.91    191.89 o 
  -1  21  10       13.12      -50.62    178.50 o 
   0  21  10      170.92     -156.04    205.16 o 
   1  21  10       52.75      -67.02    186.50 o 
   2  21  10       26.19     -141.69    183.44 o 
   3  21  10      546.21      534.99    340.13 o 
   4  21  10      535.69      769.33    263.65 o 
   5  21  10       87.78     -255.18    181.68 o 
  -4  22  10      243.69       66.37    186.30 o 
  -3  22  10      136.66      155.56    177.59 o 
  -2  22  10       37.41      -17.06    195.85 o 
  -1  22  10     1186.45      706.51    266.31 o 
   0  22  10       14.51      -97.68    189.36 o 
   1  22  10       15.55     -188.50    209.57 o 
   2  22  10     1101.01     1032.01    305.30 o 
   3  22  10     3358.78     3308.05    613.59 o 
  -2  23  10      121.70      -78.84    231.10 o 
  -1  23  10        0.07       29.25    215.93 o 
   0  23  10      335.39      383.50    249.51 o 
   1  23  10      455.94      115.93    234.34 o 
 -11   0  11      102.12      497.32    330.91 o 
  -9   0  11     1999.27     2188.74    426.04 o 
  -7   0  11     3374.41     4511.91    432.54 o 
  -5   0  11     6659.92     5787.86    446.64 o 
  -3   0  11     8656.89     8444.11    517.64 o 
  -1   0  11     2670.73     2983.91    391.62 o 
   1   0  11     1227.74      708.71    254.22 o 
   3   0  11      155.93      652.61    256.93 o 
   5   0  11    14077.83    12447.32    710.07 o 
   7   0  11     3268.49     3662.88    385.67 o 
   9   0  11       13.19      -51.21    180.12 o 
  11   0  11     1586.63     1260.67    475.77 o 
 -12   1  11        0.04     -291.07    266.68 o 
 -11   1  11      423.43      424.46    237.82 o 
 -10   1  11      121.50      139.68    199.59 o 
  -9   1  11     2997.24     2772.27    333.28 o 
  -8   1  11       11.93     -212.92    147.52 o 
  -7   1  11    12494.80    13106.35    978.51 o 
  -6   1  11      864.32      760.86    192.12 o 
  -5   1  11       37.67      -49.45    123.87 o 
  -4   1  11     1881.70     2343.95    262.33 o 
  -3   1  11     4004.72     4296.95    328.07 o 
  -2   1  11       59.37      -65.47     97.75 o 
  -1   1  11     2752.17     3331.26    275.90 o 
   0   1  11       18.26      -85.09    108.46 o 
   1   1  11       53.69     -121.99    108.42 o 
   2   1  11     1116.78     1144.49    218.59 o 
   3   1  11    19257.54    19224.57    591.01 o 
   4   1  11       28.09      -67.08    138.10 o 
   5   1  11     5434.00     5670.32    353.87 o 
   6   1  11       62.36     -182.52    146.89 o 
   7   1  11        4.28     -125.99    114.76 o 
   8   1  11      285.44      179.45    126.81 o 
   9   1  11     7540.56     7976.26    314.98 o 
  10   1  11     1085.92      826.21    188.05 o 
  11   1  11       23.36     -200.05    133.37 o 
 -13   2  11      579.52     -174.26    251.23 o 
 -12   2  11       31.24      -74.53    179.14 o 
 -10   2  11       44.41     -152.35    184.02 o 
  -9   2  11      100.42       23.04    162.59 o 
  -8   2  11      753.57      460.19    194.25 o 
  -7   2  11     2367.47     2313.02    296.33 o 
  -6   2  11     3711.08     4148.28    355.92 o 
  -5   2  11     3071.38     3412.65    300.83 o 
  -4   2  11       83.07       33.95    120.89 o 
  -3   2  11     1636.18     1413.80    218.95 o 
  -2   2  11      705.93      465.52    161.69 o 
  -1   2  11     7460.42     6651.04    322.52 o 
   0   2  11      342.20      417.39    193.37 o 
   1   2  11      752.85      811.59    180.00 o 
   2   2  11      388.34      491.08    169.64 o 
   3   2  11      827.60      899.50    207.63 o 
   4   2  11     3189.80     3783.60    356.90 o 
   5   2  11     9597.95     9499.49    573.34 o 
   6   2  11      561.87      422.73    154.81 o 
   7   2  11     1708.81     2255.59    257.37 o 
   8   2  11      470.60      575.05    187.13 o 
   9   2  11      169.68      106.44    131.44 o 
  10   2  11      179.58       31.62    131.20 o 
  11   2  11     1588.74     1506.15    227.38 o 
 -12   3  11       22.50     -204.32    154.81 o 
 -11   3  11        0.21      -56.37    239.58 o 
  -9   3  11       79.58     -107.40    143.87 o 
  -8   3  11      773.81     1024.51    230.98 o 
  -7   3  11     2411.64     2867.88    328.24 o 
  -6   3  11      898.26      557.26    194.46 o 
  -5   3  11       45.86       52.21    124.50 o 
  -4   3  11     2906.33     3524.22    399.48 o 
  -3   3  11     8934.35     8257.81    364.66 o 
  -2   3  11      193.33       60.79    116.18 o 
  -1   3  11     4835.18     4196.72    266.07 o 
   0   3  11      721.44      570.55    215.87 o 
   1   3  11     2282.21     2258.57    270.50 o 
   2   3  11      297.07      361.25    159.20 o 
   3   3  11    31110.68    31674.88   1381.65 o 
   4   3  11      292.51      141.76    244.73 o 
   5   3  11     1811.74     1810.03    279.05 o 
   6   3  11       85.79       47.88    132.43 o 
   7   3  11       18.54      -24.27    133.65 o 
   8   3  11      334.70       47.55    142.36 o 
   9   3  11     5002.39     4998.87    345.45 o 
  10   3  11     2322.67     2878.04    271.45 o 
  11   3  11       54.43     -114.05    121.89 o 
 -12   4  11        1.07     -108.94    165.21 o 
 -11   4  11     1401.66      998.44    248.27 o 
 -10   4  11       23.83     -332.27    229.01 o 
  -9   4  11     1105.84      568.60    269.93 o 
  -8   4  11       18.83     -144.59    190.66 o 
  -7   4  11     8404.53     7697.23    389.26 o 
  -6   4  11        3.08      -11.39    126.68 o 
  -5   4  11     4469.16     4833.06    474.42 o 
  -4   4  11      221.36      150.90    141.19 o 
  -3   4  11       32.50       18.50    113.32 o 
  -2   4  11     4474.80     4428.56    273.73 o 
  -1   4  11    17869.37    17600.60    536.66 o 
   0   4  11       75.59       19.73    117.67 o 
   1   4  11      122.95      125.49    138.77 o 
   2   4  11     2279.36     2558.79    288.13 o 
   3   4  11     2010.88     2303.03    353.95 o 
   4   4  11     2291.18     3598.00    360.55 o 
   5   4  11     6723.97     7130.68    310.02 o 
   6   4  11      200.90      -75.83    117.56 o 
   7   4  11     1559.89     2163.93    255.56 o 
   8   4  11     1039.94      582.60    182.95 o 
   9   4  11      174.79      -45.70    146.72 o 
  10   4  11      479.60      200.50    169.71 o 
  11   4  11      767.88      630.50    208.80 o 
 -12   5  11      149.91       -3.62    229.15 o 
 -11   5  11      227.11      196.00    198.45 o 
 -10   5  11       10.46      -30.22    156.91 o 
  -9   5  11     1207.61     1801.02    289.66 o 
  -8   5  11      672.20      232.81    226.71 o 
  -7   5  11      813.76     1112.16    241.97 o 
  -6   5  11      100.98      -64.53    135.48 o 
  -5   5  11      952.11     1507.70    239.66 o 
  -4   5  11        4.90      -15.37    119.53 o 
  -3   5  11    17221.03    16418.91    519.91 o 
  -2   5  11     1297.58     1320.58    218.84 o 
  -1   5  11     4674.02     4563.18    277.87 o 
   0   5  11      366.55      299.17    157.73 o 
   1   5  11     2912.60     3061.36    419.54 o 
   2   5  11     2077.76     2076.15    264.62 o 
   3   5  11    15179.20    15457.34    531.38 o 
   4   5  11       25.96     -164.45    136.63 o 
   5   5  11      559.83      448.97    154.75 o 
   6   5  11       83.54      -55.23    124.76 o 
   7   5  11       19.80      -64.89    132.81 o 
   8   5  11       33.81      -24.75    134.35 o 
   9   5  11     4871.58     4972.40    312.36 o 
  10   5  11      126.05       71.67    155.40 o 
  11   5  11        5.55     -248.06    176.87 o 
 -12   6  11        9.46       48.40    177.30 o 
 -11   6  11     2330.02     3432.56    400.11 o 
 -10   6  11      117.64      227.54    181.63 o 
  -9   6  11      349.70       85.50    180.48 o 
  -8   6  11        0.94        5.69    192.96 o 
  -7   6  11     8173.73    11460.82   1184.89 o 
  -6   6  11        0.42     -181.27    120.85 o 
  -5   6  11      359.62      183.62    181.04 o 
  -4   6  11      208.61      -76.68    130.93 o 
  -3   6  11     2014.38     2459.22    361.94 o 
  -2   6  11     2843.10     2993.90    650.58 o 
  -1   6  11    10026.53    10228.90    412.57 o 
   0   6  11       15.13      -62.22    131.17 o 
   1   6  11       93.47       28.84    128.44 o 
   2   6  11     2811.83     2974.36    250.18 o 
   3   6  11       49.46      102.06    113.67 o 
   4   6  11     1422.79     1119.73    189.68 o 
   5   6  11     4203.59     3983.38    207.22 o 
   6   6  11       10.13     -110.06     96.33 o 
   7   6  11     1036.72      853.13    200.34 o 
   8   6  11        8.52     -180.11    135.92 o 
   9   6  11      588.60      615.61    195.01 o 
  10   6  11      151.14       -7.74    154.44 o 
  11   6  11     1042.27      894.87    285.38 o 
 -12   7  11      242.03      394.22    214.76 o 
 -11   7  11        3.04       19.87    163.25 o 
 -10   7  11      414.62      610.62    226.71 o 
  -9   7  11        1.01     -106.94    141.15 o 
  -8   7  11      105.04      -53.61    160.13 o 
  -7   7  11     2074.75     2601.80    351.22 o 
  -6   7  11      847.46     1262.94    198.76 o 
  -5   7  11       83.48        4.04    135.98 o 
  -4   7  11      586.81      465.07    190.53 o 
  -3   7  11    14269.35    14096.92    726.87 o 
  -2   7  11     4797.40     4772.25    712.24 o 
  -1   7  11     6476.70     6814.12    347.52 o 
   0   7  11     1867.16     2086.64    215.15 o 
   1   7  11     3732.96     3422.06    280.41 o 
   2   7  11     1907.56     2801.31    245.61 o 
   3   7  11     5013.93     5287.14    260.25 o 
   4   7  11      140.00      154.11    103.02 o 
   5   7  11     1130.45     1858.23    189.10 o 
   6   7  11      263.52      186.62    116.23 o 
   7   7  11       11.55     -162.77    114.74 o 
   8   7  11     1280.93      959.31    209.61 o 
   9   7  11     5584.81     5606.52    336.13 o 
  10   7  11      272.96      686.13    269.65 o 
  11   7  11        1.80     -267.22    183.32 o 
 -12   8  11        5.97     -164.37    185.78 o 
 -11   8  11     1174.54     1415.82    296.18 o 
 -10   8  11       39.75     -154.47    157.74 o 
  -9   8  11      109.50        7.95    177.11 o 
  -8   8  11      792.48      522.84    222.09 o 
  -7   8  11     4280.91     4407.84    469.67 o 
  -6   8  11        7.36     -148.73    110.97 o 
  -5   8  11      368.31      516.13    151.09 o 
  -4   8  11        0.05     -129.00    100.52 o 
  -3   8  11     2357.05     2723.12    236.90 o 
  -2   8  11      211.16      -78.07    165.19 o 
  -1   8  11     6532.48     5643.45    261.34 o 
   0   8  11      207.41       51.12    108.17 o 
   1   8  11      996.53      928.98    167.16 o 
   2   8  11     6395.13     6266.26    236.66 o 
   3   8  11      541.02      754.06    139.58 o 
   4   8  11     8392.81     9106.71    251.20 o 
   5   8  11     3452.57     3790.11    314.55 o 
   6   8  11      336.85       46.98    105.88 o 
   7   8  11     1534.46     1495.18    222.81 o 
   8   8  11      163.91      -20.75    145.62 o 
   9   8  11     2292.20     2973.86    385.40 o 
  10   8  11      156.93      162.03    222.22 o 
  11   8  11     1827.91     2660.67    399.90 o 
 -12   9  11      147.69      -12.78    359.10 o 
 -11   9  11       11.05       77.99    264.92 o 
 -10   9  11       62.64     -226.20    150.80 o 
  -9   9  11     1785.21     1974.95    355.30 o 
  -8   9  11      194.70      199.43    193.11 o 
  -7   9  11     3504.68     3092.86    520.90 o 
  -6   9  11      516.66      538.83    222.96 o 
  -5   9  11       40.00       -1.16    114.27 o 
  -4   9  11       41.73     -153.99    154.54 o 
  -3   9  11     3220.26     3819.81    260.39 o 
  -2   9  11      433.63      528.32    125.18 o 
  -1   9  11     3832.17     4131.69    255.68 o 
   0   9  11     1894.41     1686.04    176.57 o 
   1   9  11      871.86      899.61    148.17 o 
   2   9  11       86.51      -69.15     91.56 o 
   3   9  11     8125.32     8000.20    268.27 o 
   4   9  11     5870.89     6578.82    218.88 o 
   5   9  11      605.69      712.90    147.34 o 
   6   9  11      851.03      564.41    142.94 o 
   7   9  11      547.77      632.09    200.76 o 
   8   9  11      535.52      465.12    189.12 o 
   9   9  11     5547.89     5740.31    401.61 o 
  10   9  11       30.12     -154.04    176.71 o 
 -11  10  11       17.33      -32.70    185.63 o 
 -10  10  11      492.23      440.39    245.27 o 
  -9  10  11      142.30      -49.47    159.40 o 
  -8  10  11     3728.99     5435.24    475.27 o 
  -7  10  11     3199.56     2836.88    361.69 o 
  -6  10  11      717.79      351.67    204.24 o 
  -5  10  11     1963.97     2330.12    458.70 o 
  -4  10  11      513.14      391.00    202.90 o 
  -3  10  11     1819.08     2209.68    202.07 o 
  -2  10  11     1069.03      638.10    136.95 o 
  -1  10  11     1211.54     1676.86    180.86 o 
   0  10  11      724.60      665.23    138.70 o 
   1  10  11      993.08      875.46    144.49 o 
   2  10  11      769.07      843.11    140.11 o 
   3  10  11     1647.18     1721.50    158.43 o 
   4  10  11     6895.15     6173.70    245.48 o 
   5  10  11     5438.66     5263.65    234.89 o 
   6  10  11        7.61      -99.84    103.48 o 
   7  10  11      854.98     1091.18    254.80 o 
   8  10  11     1461.24     1819.34    473.74 o 
   9  10  11      511.93      523.17    248.83 o 
  10  10  11      735.64      773.35    271.04 o 
 -11  11  11       68.63     -112.83    190.45 o 
 -10  11  11      214.92      298.03    224.82 o 
  -9  11  11     1044.73      563.41    240.19 o 
  -8  11  11       41.23      549.28    232.52 o 
  -7  11  11     3041.52     2858.10   1207.52 o 
  -6  11  11     1173.30     1190.31    379.70 o 
  -5  11  11        8.30     -128.37    160.63 o 
  -4  11  11        4.88     -133.69    113.84 o 
  -3  11  11      866.24     1047.90    165.05 o 
  -2  11  11       12.41      -56.54     94.09 o 
  -1  11  11     1265.72     1190.12    165.49 o 
   0  11  11     3341.41     3705.93    234.37 o 
   1  11  11       11.35     -128.36     87.66 o 
   2  11  11       83.39       94.48    109.26 o 
   3  11  11    11547.33    12785.18    347.61 o 
   4  11  11     1809.98     1588.71    222.75 o 
   5  11  11     1237.11     1394.38    290.29 o 
   6  11  11        0.75       35.23    117.56 o 
   7  11  11      198.61      198.70    184.15 o 
   8  11  11      349.34      192.70    199.76 o 
   9  11  11     3637.23     5046.17    481.51 o 
  10  11  11      943.92      748.14    278.57 o 
 -11  12  11      322.73      100.96    219.17 o 
 -10  12  11      674.01      450.27    248.40 o 
  -9  12  11      239.90      122.03    253.00 o 
  -8  12  11     3681.77     4153.14    441.62 o 
  -7  12  11      816.71     1335.42    288.84 o 
  -6  12  11      302.10       -9.49    246.63 o 
  -5  12  11     2209.25     1908.72    254.77 o 
  -4  12  11      773.57      776.44    179.32 o 
  -3  12  11       12.55      -39.86     99.03 o 
  -2  12  11     3637.94     3348.57    225.96 o 
  -1  12  11     7008.43     6641.84    260.55 o 
   0  12  11      175.74        3.41    103.27 o 
   1  12  11       12.33     -124.59     90.19 o 
   2  12  11       28.98      -53.20     95.07 o 
   3  12  11      328.88      233.03    118.44 o 
   4  12  11     2425.04     3199.77    282.99 o 
   5  12  11     3963.01     4258.90    585.49 o 
   6  12  11      353.84      286.69    153.38 o 
   7  12  11     1835.79     2600.59    352.57 o 
   8  12  11     2142.29     2830.45    672.13 o 
   9  12  11      308.28      266.92    210.15 o 
 -10  13  11       20.97      -97.20    182.85 o 
  -9  13  11       14.80     -251.69    167.79 o 
  -8  13  11      158.65      -40.81    194.79 o 
  -7  13  11     2784.96     3011.82    528.76 o 
  -6  13  11      906.78     1402.52    426.31 o 
  -5  13  11        0.40     -188.51    125.68 o 
  -4  13  11      166.53       63.97    142.96 o 
  -3  13  11      782.57      525.18    249.01 o 
  -2  13  11      170.36      221.46    119.87 o 
  -1  13  11      160.75      115.80    113.78 o 
   0  13  11     1204.93     1513.37    240.07 o 
   1  13  11       84.73       68.31    103.78 o 
   2  13  11      557.45      457.68    137.26 o 
   3  13  11    12508.21    12849.12    358.08 o 
   4  13  11      858.88     1007.71    195.83 o 
   5  13  11     3651.36     4492.01    510.56 o 
   6  13  11      612.34      184.62    195.15 o 
   7  13  11      312.55      270.75    296.49 o 
   8  13  11        4.11       29.87    188.35 o 
   9  13  11     1099.77     1273.87    293.40 o 
 -10  14  11      114.76     -215.78    191.11 o 
  -9  14  11        4.14     -262.55    240.26 o 
  -8  14  11      300.47       30.94    227.38 o 
  -7  14  11      274.09      155.21    288.63 o 
  -6  14  11        3.98     -151.06    127.22 o 
  -5  14  11     1597.48     1733.61    258.24 o 
  -4  14  11      139.08     -139.84    133.77 o 
  -3  14  11       51.86      -89.93    132.07 o 
  -2  14  11     4804.16     4995.36    284.18 o 
  -1  14  11     3534.01     3809.15    263.99 o 
   0  14  11        1.82      -95.05     97.14 o 
   1  14  11        4.44     -118.45     97.96 o 
   2  14  11      155.83      -94.03    101.54 o 
   3  14  11        0.57      -40.49    106.45 o 
   4  14  11      422.92      328.55    157.70 o 
   5  14  11     2728.81     2961.50    360.61 o 
   6  14  11      144.94      331.63    211.43 o 
   7  14  11      106.24      302.02    313.57 o 
   8  14  11     1864.37     2437.54    530.92 o 
   9  14  11      349.27       89.16    332.27 o 
  -9  15  11       43.87     -119.05    190.46 o 
  -8  15  11     1190.01      849.22    351.10 o 
  -7  15  11      717.48      732.91    259.26 o 
  -6  15  11     2004.49     2611.13    300.30 o 
  -5  15  11       60.70      -22.04    147.40 o 
  -4  15  11      177.36       57.53    155.47 o 
  -3  15  11     1957.60     1969.11    300.78 o 
  -2  15  11     3642.18     4519.23    352.81 o 
  -1  15  11      519.17      277.72    145.97 o 
   0  15  11     1205.28     1268.32    184.52 o 
   1  15  11      359.98      248.69    122.75 o 
   2  15  11     1692.83     2002.43    206.38 o 
   3  15  11     5613.94     5962.31    257.24 o 
   4  15  11      519.41      567.64    215.03 o 
   5  15  11      460.35      302.48    203.88 o 
   6  15  11      659.23     1135.20    272.95 o 
   7  15  11       20.25     -138.85    171.87 o 
   8  15  11       33.37       76.16    285.38 o 
  -9  16  11       98.77      -40.60    217.04 o 
  -8  16  11      106.60     -104.12    210.94 o 
  -7  16  11      647.11      344.73    175.74 o 
  -6  16  11       73.03       31.17    152.61 o 
  -5  16  11      855.87      770.42    221.95 o 
  -4  16  11     1272.83     1147.39    239.12 o 
  -3  16  11      104.07      -35.41    139.60 o 
  -2  16  11     6866.06     6647.74    336.48 o 
  -1  16  11     1269.11     1099.80    213.38 o 
   0  16  11       31.16       20.91    116.78 o 
   1  16  11        3.38      -98.93    101.47 o 
   2  16  11      803.83     1009.60    175.54 o 
   3  16  11      140.35      127.65    172.14 o 
   4  16  11     2146.21     2011.95    323.56 o 
   5  16  11     1615.62     1694.51    384.57 o 
   6  16  11       95.78       60.59    164.50 o 
   7  16  11       79.24      105.64    224.67 o 
   8  16  11      884.21     1602.80    468.32 o 
  -8  17  11      251.25      136.08    215.28 o 
  -7  17  11       97.95      150.92    165.12 o 
  -6  17  11      659.79      395.81    185.39 o 
  -5  17  11       19.22     -208.80    139.20 o 
  -4  17  11       46.54      -88.49    148.55 o 
  -3  17  11     1338.15      924.25    218.07 o 
  -2  17  11     2966.21     2878.26    304.79 o 
  -1  17  11     1171.30      635.00    185.77 o 
   0  17  11     1665.96     1540.62    231.96 o 
   1  17  11      861.26      879.61    170.94 o 
   2  17  11     2178.78     2914.77    250.11 o 
   3  17  11      335.92      314.49    200.00 o 
   4  17  11      391.85      201.58    191.35 o 
   5  17  11      183.17      -81.26    170.55 o 
   6  17  11      249.38      256.16    238.90 o 
   7  17  11       74.54      182.48    222.04 o 
  -7  18  11      556.94      576.17    239.61 o 
  -6  18  11       21.09     -143.05    157.28 o 
  -5  18  11      158.82      -68.45    174.98 o 
  -4  18  11      158.10      -53.25    160.90 o 
  -3  18  11      658.02      366.67    191.26 o 
  -2  18  11     5361.88     5316.35    317.20 o 
  -1  18  11      185.80       -0.05    157.64 o 
   0  18  11        2.93       10.73    135.62 o 
   1  18  11      341.39      231.12    161.56 o 
   2  18  11      703.85      553.52    183.63 o 
   3  18  11       54.78     -130.53    168.82 o 
   4  18  11     1653.58     1862.39    315.94 o 
   5  18  11      389.77      175.84    201.14 o 
   6  18  11       24.76       66.03    194.19 o 
  -6  19  11     1452.54     1501.97    271.09 o 
  -5  19  11        2.10      -43.94    173.70 o 
  -4  19  11      119.84      185.03    187.80 o 
  -3  19  11      856.71      858.67    220.89 o 
  -2  19  11      368.13      276.46    178.78 o 
  -1  19  11      741.73      576.35    192.87 o 
   0  19  11     1106.34     1113.36    221.30 o 
   1  19  11      688.53      492.11    235.50 o 
   2  19  11      394.49      187.76    197.75 o 
   3  19  11       19.17      125.14    185.85 o 
   4  19  11      675.85      622.00    241.05 o 
   5  19  11       72.03       12.06    179.15 o 
  -5  20  11      111.23      215.80    191.42 o 
  -4  20  11      139.38      190.52    181.29 o 
  -3  20  11      452.56      286.10    188.34 o 
  -2  20  11     1412.50     1102.03    236.64 o 
  -1  20  11      346.63      405.27    182.94 o 
   0  20  11       65.84       -7.77    194.73 o 
   1  20  11      156.84      -79.47    193.80 o 
   2  20  11      997.77     1248.02    322.24 o 
   3  20  11        0.26     -244.46    214.92 o 
   4  20  11     1709.30     1761.85    332.15 o 
  -4  21  11      157.84      253.85    195.84 o 
  -3  21  11      395.71      268.77    183.80 o 
  -2  21  11      133.15       80.28    168.46 o 
  -1  21  11      359.92       89.37    223.64 o 
   0  21  11     1448.97     1676.30    340.82 o 
   1  21  11        9.98     -128.32    181.00 o 
   2  21  11        6.66      108.41    290.53 o 
   3  21  11      506.08      430.11    337.69 o 
  -2  22  11      670.02      608.07    270.27 o 
  -1  22  11      891.32      895.78    300.04 o 
   0  22  11       69.45      213.74    268.31 o 
 -10   0  12        5.87      -54.20    276.17 o 
  -8   0  12     1756.70     2376.56    469.13 o 
  -6   0  12     7611.14     6888.20    523.07 o 
  -4   0  12     2883.22     3305.61    465.88 o 
  -2   0  12     1548.58     1902.82    356.12 o 
   0   0  12     1659.37     1532.88    336.33 o 
   2   0  12       40.22     -101.63    170.47 o 
   4   0  12    10655.40    10428.24    655.32 o 
   6   0  12     1577.98     1976.54    436.07 o 
   8   0  12      155.51       91.60    295.68 o 
  10   0  12     3783.65     4125.82    455.67 o 
 -12   1  12     1769.89     3951.44    666.70 o 
 -11   1  12        0.01      174.54    288.91 o 
 -10   1  12      487.69      529.47    233.12 o 
  -9   1  12        3.30       -0.06    158.44 o 
  -8   1  12     4337.24     4168.56    318.58 o 
  -7   1  12      313.99      704.42    199.53 o 
  -6   1  12     3388.75     4153.96    432.95 o 
  -5   1  12      575.05      492.15    192.50 o 
  -4   1  12     2029.20     2708.59    299.77 o 
  -3   1  12      879.38      798.89    199.80 o 
  -2   1  12     1459.98     1462.63    274.81 o 
  -1   1  12       32.73     -104.02    117.63 o 
   0   1  12     7258.07     6663.00    345.09 o 
   1   1  12       42.73      -62.21    123.94 o 
   2   1  12      334.84      331.48    176.26 o 
   3   1  12      269.69      278.41    169.80 o 
   4   1  12      789.73      886.87    227.15 o 
   5   1  12       24.02      -86.02    146.52 o 
   6   1  12     2646.87     3143.59    371.28 o 
   7   1  12       83.27       74.09    173.91 o 
   8   1  12     1841.15     1930.17    265.89 o 
   9   1  12      880.00     1206.18    238.84 o 
  10   1  12        8.70       12.76    134.49 o 
  11   1  12      361.78       87.99    152.59 o 
 -12   2  12     1208.74     2251.08    600.85 o 
 -11   2  12        7.61     -139.57    330.64 o 
 -10   2  12       16.97     -210.97    174.28 o 
  -9   2  12        9.95      158.59    194.06 o 
  -8   2  12     1022.28     1360.26    263.11 o 
  -7   2  12       80.34      -47.89    148.85 o 
  -6   2  12     1376.57     1538.55    260.60 o 
  -5   2  12       17.70     -192.08    128.06 o 
  -4   2  12        4.46     -138.32    110.21 o 
  -3   2  12     1924.28     2442.22    281.80 o 
  -2   2  12    12089.62    11797.42    453.59 o 
  -1   2  12     1673.66     1379.12    229.95 o 
   0   2  12     4864.32     4629.25    297.40 o 
   1   2  12     1460.80     1258.95    368.45 o 
   2   2  12      395.69      280.22    243.37 o 
   3   2  12     2832.68     2796.10    322.40 o 
   4   2  12    15264.29    15039.08    555.78 o 
   5   2  12     2548.42     2369.29    329.89 o 
   6   2  12     1696.59     1668.16    394.06 o 
   7   2  12       97.31      -59.96    126.21 o 
   8   2  12      464.87      684.89    188.53 o 
   9   2  12       23.97     -176.25    151.95 o 
  10   2  12     2010.77     2271.37    552.12 o 
  11   2  12       88.14      146.72    186.36 o 
 -12   3  12      356.77      428.09    353.68 o 
 -11   3  12        1.07     -233.62    296.22 o 
 -10   3  12     1588.09     1561.06    462.36 o 
  -9   3  12      168.79     -149.96    165.38 o 
  -8   3  12        0.81     -127.63    150.83 o 
  -7   3  12     1967.95     1870.40    316.41 o 
  -6   3  12     6141.01     6517.09    364.97 o 
  -5   3  12       68.92       68.96    153.54 o 
  -4   3  12     1878.21     2717.68    301.06 o 
  -3   3  12      324.89      114.92    152.02 o 
  -2   3  12      133.65      158.78    157.53 o 
  -1   3  12      187.46     -155.36    129.23 o 
   0   3  12     6259.06     6217.38    788.26 o 
   1   3  12       19.08      -56.87    130.88 o 
   2   3  12      991.75     1329.06    279.15 o 
   3   3  12       50.53      -19.54    180.63 o 
   4   3  12      313.12      241.06    178.29 o 
   5   3  12        5.29     -121.31    153.38 o 
   6   3  12     3083.96     3599.59    386.29 o 
   7   3  12       35.03     -146.10    138.09 o 
   8   3  12     2044.22     1949.20    286.89 o 
   9   3  12     2879.57     2526.95    292.54 o 
  10   3  12      106.86     -127.20    158.28 o 
  11   3  12     1409.79     1592.39    272.23 o 
 -12   4  12      915.46     1253.43    581.47 o 
 -11   4  12      160.71     -114.01    162.26 o 
 -10   4  12        1.79      268.04    350.16 o 
  -9   4  12       69.48     -169.66    290.26 o 
  -8   4  12      851.02      784.58    224.80 o 
  -7   4  12      126.56      -59.64    147.05 o 
  -6   4  12     5526.08     4968.16    326.41 o 
  -5   4  12      922.23     1091.37    223.02 o 
  -4   4  12      181.94      142.52    149.54 o 
  -3   4  12      788.57      675.35    271.15 o 
  -2   4  12    26257.45    27303.73   1040.98 o 
  -1   4  12     1353.25     1103.16    248.93 o 
   0   4  12     7574.84     7323.82    367.34 o 
   1   4  12     1302.53     1663.92    494.34 o 
   2   4  12      872.48      996.42    374.68 o 
   3   4  12      145.21       16.98    143.08 o 
   4   4  12    13532.95    13903.45    537.80 o 
   5   4  12     1266.27     1004.90    249.96 o 
   6   4  12      916.94     1244.92    208.15 o 
   7   4  12        5.29     -104.34    139.82 o 
   8   4  12      649.82      852.86    214.40 o 
   9   4  12       40.01     -112.06    153.24 o 
  10   4  12     2074.74     2126.78    286.32 o 
  11   4  12      203.53      182.51    188.69 o 
 -12   5  12       90.83      261.26    271.29 o 
 -11   5  12       11.85     -129.28    202.45 o 
 -10   5  12     2926.11     4271.08    765.63 o 
  -9   5  12       14.91     -176.43    251.23 o 
  -8   5  12      174.21       71.27    169.07 o 
  -7   5  12      535.51      378.55    191.47 o 
  -6   5  12     6623.44     6801.90    376.11 o 
  -5   5  12      790.62      879.21    220.87 o 
  -4   5  12      673.90     1092.86    219.07 o 
  -3   5  12      239.87       95.71    148.48 o 
  -2   5  12     1381.12     1713.25    359.37 o 
  -1   5  12     3130.57     2583.69   1044.10 o 
   0   5  12     5748.20     5282.77    467.37 o 
   1   5  12      344.44      209.69    173.99 o 
   2   5  12      917.35      602.75    274.13 o 
   3   5  12        8.91       16.73    146.29 o 
   4   5  12       14.17       52.54    151.08 o 
   5   5  12      186.05      256.10    190.45 o 
   6   5  12     4753.71     5067.50    282.92 o 
   7   5  12       11.02     -127.91    132.14 o 
   8   5  12     1030.30     1022.46    213.96 o 
   9   5  12      300.82      236.38    180.37 o 
  10   5  12       44.65      -92.94    166.90 o 
 -11   6  12      225.50       37.40    219.25 o 
 -10   6  12      322.92      527.34    236.55 o 
  -9   6  12      599.62      460.84    237.07 o 
  -8   6  12      382.46      201.37    312.48 o 
  -7   6  12      460.58      482.70    188.78 o 
  -6   6  12     6533.43     7765.28    402.37 o 
  -5   6  12      354.62      -51.62    274.95 o 
  -4   6  12        0.07      -92.73    125.17 o 
  -3   6  12       30.82     -149.71    147.70 o 
  -2   6  12    20797.94    22162.25    644.52 o 
  -1   6  12     1629.89     1894.88    273.85 o 
   0   6  12     3346.19     3625.98    273.43 o 
   1   6  12     1380.57      781.98    216.57 o 
   2   6  12      953.19      788.79    217.03 o 
   3   6  12     1740.74     1962.55    286.43 o 
   4   6  12     5700.02     6008.94    363.14 o 
   5   6  12      360.96      293.35    152.10 o 
   6   6  12     1678.86     1765.17    244.14 o 
   7   6  12       18.26     -101.04    137.85 o 
   8   6  12      972.98     1241.24    230.44 o 
   9   6  12       69.37      -27.22    155.45 o 
  10   6  12     4221.98     5407.54    418.35 o 
 -11   7  12       49.03     -103.96    209.77 o 
 -10   7  12     2125.60     3373.36    536.89 o 
  -9   7  12      194.92        1.51    195.27 o 
  -8   7  12      128.36     -102.12    184.74 o 
  -7   7  12      244.26      730.34    232.25 o 
  -6   7  12     3279.16     4500.71    555.86 o 
  -5   7  12       95.67      -91.27    151.99 o 
  -4   7  12      576.78      797.61    205.72 o 
  -3   7  12      966.04     1102.79    235.29 o 
  -2   7  12     5734.45     5934.72    346.06 o 
  -1   7  12     2492.60     3121.75    324.43 o 
   0   7  12     3092.66     2465.59    296.58 o 
   1   7  12      117.82       70.21    157.37 o 
   2   7  12      680.84      443.82    209.49 o 
   3   7  12      184.40      191.00    141.57 o 
   4   7  12       61.46      136.75    131.81 o 
   5   7  12     5237.80     4428.66    253.17 o 
   6   7  12     4407.60     4601.01    287.60 o 
   7   7  12      144.17      -75.83    134.72 o 
   8   7  12      833.50      780.71    214.15 o 
   9   7  12      135.73      153.95    173.50 o 
  10   7  12       92.98      137.54    224.23 o 
 -11   8  12      245.89      111.09    199.19 o 
 -10   8  12      120.70     -148.92    177.88 o 
  -9   8  12      103.41       94.59    260.72 o 
  -8   8  12     1444.86     1175.27    300.97 o 
  -7   8  12        0.64      -54.98    166.43 o 
  -6   8  12     6772.84     6452.16    406.51 o 
  -5   8  12      450.29      299.69    137.33 o 
  -4   8  12      779.69     1071.92    228.62 o 
  -3   8  12        0.08     -184.17    122.78 o 
  -2   8  12     9427.12    10273.99    444.30 o 
  -1   8  12     3316.57     3983.19    318.17 o 
   0   8  12     3697.47     3770.44    246.85 o 
   1   8  12       23.19     -128.83    100.23 o 
   2   8  12      713.34      987.04    289.89 o 
   3   8  12      871.52      698.09    149.61 o 
   4   8  12     6924.50     6748.44    304.81 o 
   5   8  12       48.88      -55.31     98.34 o 
   6   8  12       64.88       18.19    129.64 o 
   7   8  12      163.04       48.74    142.64 o 
   8   8  12     1016.61     1543.23    408.62 o 
   9   8  12      209.56      264.82    219.70 o 
  10   8  12     5016.91     6270.69    476.45 o 
 -11   9  12       60.46      -41.02    190.97 o 
 -10   9  12      156.09      220.73    217.97 o 
  -9   9  12       49.56      -91.60    257.47 o 
  -8   9  12      963.98     1670.65    336.53 o 
  -7   9  12      253.38      297.58    219.32 o 
  -6   9  12     1680.80     2417.18    463.44 o 
  -5   9  12       76.93      120.34    134.20 o 
  -4   9  12     1385.94     1479.12    211.59 o 
  -3   9  12       58.99     -151.77    121.85 o 
  -2   9  12     3259.99     3306.62    280.88 o 
  -1   9  12      255.31      353.38    120.45 o 
   0   9  12     1420.07     1023.00    174.15 o 
   1   9  12      436.37       11.39    104.26 o 
   2   9  12       36.25     -139.48     92.99 o 
   3   9  12     3519.86     3899.52    226.10 o 
   4   9  12      139.08      328.99    152.83 o 
   5   9  12     1374.18     1443.27    190.49 o 
   6   9  12     3151.35     4073.35    277.98 o 
   7   9  12       58.89      -98.05    140.39 o 
   8   9  12     1605.40     1725.60    319.22 o 
   9   9  12        3.13      -86.82    181.47 o 
  10   9  12       24.63      -86.83    190.93 o 
 -11  10  12       99.09     -228.05    178.60 o 
 -10  10  12       30.72     -166.44    184.64 o 
  -9  10  12      717.85      629.01    244.56 o 
  -8  10  12      891.25     1220.29    524.56 o 
  -7  10  12      428.35      143.29    216.27 o 
  -6  10  12     1707.78     1983.35    400.43 o 
  -5  10  12      452.11      433.48    217.48 o 
  -4  10  12      328.04      122.39    134.19 o 
  -3  10  12        4.33     -140.37    112.30 o 
  -2  10  12     1730.89     1554.13    184.75 o 
  -1  10  12     1162.95      869.77    163.43 o 
   0  10  12     2577.17     2875.01    235.60 o 
   1  10  12      236.91      151.41    111.38 o 
   2  10  12       63.25     -145.82     97.70 o 
   3  10  12     1968.49     2191.10    228.33 o 
   4  10  12    11342.53    11351.11    402.66 o 
   5  10  12        4.38      -85.22    111.76 o 
   6  10  12        6.60     -108.84    117.72 o 
   7  10  12        0.98        6.48    154.80 o 
   8  10  12      683.44      865.54    317.50 o 
   9  10  12       92.85       91.17    199.15 o 
 -10  11  12      124.17     -121.48    182.24 o 
  -9  11  12       79.68     -190.19    196.05 o 
  -8  11  12     1014.88      454.23    339.04 o 
  -7  11  12     1598.54     1545.70    340.21 o 
  -6  11  12     1955.25     2598.92    369.29 o 
  -5  11  12      139.45      -26.69    163.36 o 
  -4  11  12     1642.66     2011.52    328.07 o 
  -3  11  12      219.15       43.96    112.92 o 
  -2  11  12        4.41        6.55    102.15 o 
  -1  11  12     1014.85      699.33    155.13 o 
   0  11  12     3917.85     4566.25    250.77 o 
   1  11  12        1.39      -90.04     93.04 o 
   2  11  12      407.83      333.29    132.07 o 
   3  11  12     1720.81     1371.04    176.87 o 
   4  11  12       83.80      218.91    146.52 o 
   5  11  12      841.00      514.47    182.86 o 
   6  11  12      760.51      638.98    164.36 o 
   7  11  12      105.73       33.84    209.34 o 
   8  11  12     1195.71     1300.90    291.96 o 
   9  11  12      853.38      678.50    272.25 o 
 -10  12  12        7.09     -262.58    175.06 o 
  -9  12  12      416.28       48.93    216.25 o 
  -8  12  12       59.75     -109.76    276.71 o 
  -7  12  12      279.09      201.68    268.85 o 
  -6  12  12     1195.41     2163.11    358.93 o 
  -5  12  12      711.10      685.93    245.68 o 
  -4  12  12       32.59       41.41    136.10 o 
  -3  12  12      131.63       16.94    123.52 o 
  -2  12  12     4668.93     5041.94    241.59 o 
  -1  12  12        6.01      -40.92    103.83 o 
   0  12  12     1308.03     1699.38    198.40 o 
   1  12  12     1042.83     1093.78    184.01 o 
   2  12  12       81.72       43.66    113.41 o 
   3  12  12        6.78      -66.14    103.15 o 
   4  12  12     4721.96     5293.90    292.94 o 
   5  12  12      323.21      106.06    151.03 o 
   6  12  12     1072.47     1835.01    310.45 o 
   7  12  12        3.10     -126.84    250.69 o 
   8  12  12        8.25       82.69    192.20 o 
   9  12  12       93.37       98.63    208.86 o 
  -9  13  12       69.83     -232.91    218.58 o 
  -8  13  12      140.55      179.47    215.62 o 
  -7  13  12     2946.62     4855.46    951.68 o 
  -6  13  12     1024.31     1060.85    311.26 o 
  -5  13  12      149.44        8.74    196.44 o 
  -4  13  12      208.17      129.94    154.60 o 
  -3  13  12      213.85      105.35    143.03 o 
  -2  13  12      141.86      122.60    129.03 o 
  -1  13  12     2663.80     3095.07    250.19 o 
   0  13  12     4803.52     4496.50    242.19 o 
   1  13  12        5.08     -110.18     99.75 o 
   2  13  12      725.18      800.50    162.30 o 
   3  13  12     1292.50     1412.54    191.43 o 
   4  13  12      223.14      187.50    152.79 o 
   5  13  12      936.41      992.20    300.81 o 
   6  13  12      232.10      312.94    207.98 o 
   7  13  12       42.11     -170.47    246.63 o 
   8  13  12      375.84      148.79    303.54 o 
  -9  14  12      300.27      242.53    232.80 o 
  -8  14  12       30.54     -241.45    208.01 o 
  -7  14  12      566.29      574.69    293.59 o 
  -6  14  12      682.16      726.11    277.79 o 
  -5  14  12     1087.83      905.29    213.36 o 
  -4  14  12      171.00      -88.71    163.11 o 
  -3  14  12     1466.07     1720.90    254.11 o 
  -2  14  12     3685.41     4590.88    385.73 o 
  -1  14  12      166.39      113.06    137.48 o 
   0  14  12      655.01      388.37    145.00 o 
   1  14  12     1551.56     1193.75    187.92 o 
   2  14  12        2.13     -160.48    106.99 o 
   3  14  12       83.17     -106.10    130.14 o 
   4  14  12     3932.89     4835.28    353.19 o 
   5  14  12      783.79      871.40    241.61 o 
   6  14  12     1312.14     1255.36    280.13 o 
   7  14  12      270.74      136.86    289.72 o 
   8  14  12        4.60     -284.57    252.32 o 
  -8  15  12        1.76       16.09    204.98 o 
  -7  15  12     1815.68     2487.23    416.16 o 
  -6  15  12     1180.93     1503.19    346.77 o 
  -5  15  12      112.84       60.80    155.37 o 
  -4  15  12      294.11       82.20    156.08 o 
  -3  15  12     1175.85     1029.22    219.57 o 
  -2  15  12        0.71      130.64    145.57 o 
  -1  15  12     7452.56     6875.64    341.90 o 
   0  15  12     1215.38     1463.53    221.68 o 
   1  15  12       35.97     -171.16    114.10 o 
   2  15  12      190.71      263.12    130.39 o 
   3  15  12      434.11      882.94    189.14 o 
   4  15  12       82.92     -135.73    161.49 o 
   5  15  12     1899.69     2006.16    324.34 o 
   6  15  12      642.20      653.05    248.21 o 
   7  15  12       11.88     -127.11    310.86 o 
  -8  16  12      193.71     -125.95    204.37 o 
  -7  16  12     1142.09     1302.51    467.78 o 
  -6  16  12      550.06      327.69    192.12 o 
  -5  16  12      690.76      871.61    244.14 o 
  -4  16  12       16.02      -86.47    145.23 o 
  -3  16  12     1132.74      891.78    320.84 o 
  -2  16  12     2330.85     2541.68    290.74 o 
  -1  16  12      510.88      432.59    186.08 o 
   0  16  12      718.49      721.96    191.81 o 
   1  16  12     1780.91     1596.22    211.33 o 
   2  16  12       53.94      -17.96    115.30 o 
   3  16  12     1743.94     2973.86    381.61 o 
   4  16  12     2027.64     2572.20    349.11 o 
   5  16  12      198.03       37.04    188.79 o 
   6  16  12       70.53       32.36    204.26 o 
   7  16  12      204.57     -286.74    287.55 o 
  -7  17  12     1284.03      780.26    435.26 o 
  -6  17  12      672.56      440.54    213.87 o 
  -5  17  12      131.15      -92.01    157.21 o 
  -4  17  12        5.95     -131.44    160.72 o 
  -3  17  12      938.37      958.67    225.90 o 
  -2  17  12      474.17      516.74    193.57 o 
  -1  17  12     5505.47     5266.86    312.10 o 
   0  17  12      607.44      297.67    171.84 o 
   1  17  12       35.65       13.13    127.92 o 
   2  17  12       26.06      -51.63    115.02 o 
   3  17  12      309.84      232.42    198.34 o 
   4  17  12      383.65      704.76    242.52 o 
   5  17  12     1995.29     2546.64    370.52 o 
   6  17  12     1340.58     1600.11    476.72 o 
  -6  18  12      737.32      636.50    235.07 o 
  -5  18  12      985.97     1180.69    253.01 o 
  -4  18  12       83.87       29.93    166.53 o 
  -3  18  12      195.00      209.27    158.55 o 
  -2  18  12      418.89      296.21    185.76 o 
  -1  18  12      200.74      268.46    175.12 o 
   0  18  12       55.12     -137.09    155.57 o 
   1  18  12     1109.64      970.28    217.15 o 
   2  18  12       90.19      -12.69    148.46 o 
   3  18  12      975.58     1156.45    279.38 o 
   4  18  12      419.11      479.52    230.32 o 
   5  18  12      144.83      104.39    212.50 o 
  -5  19  12      341.24      203.25    200.42 o 
  -4  19  12       16.41     -140.98    166.78 o 
  -3  19  12       42.59      -58.35    153.45 o 
  -2  19  12     1792.02     1753.47    396.51 o 
  -1  19  12     1052.12      756.94    201.32 o 
   0  19  12       56.90     -149.93    146.53 o 
   1  19  12       56.13     -175.63    174.42 o 
   2  19  12       10.45     -172.10    256.65 o 
   3  19  12      455.59      652.78    249.77 o 
   4  19  12      817.83      821.23    272.53 o 
  -4  20  12       91.45       -3.20    181.90 o 
  -3  20  12      123.66       39.16    180.95 o 
  -2  20  12      676.09      560.24    255.96 o 
  -1  20  12      463.49      282.44    190.20 o 
   0  20  12      228.48      422.18    236.25 o 
   1  20  12      620.47      327.06    230.07 o 
   2  20  12       15.74     -271.02    271.56 o 
 -11   0  13     1293.32     2366.53    535.26 o 
  -9   0  13      213.86      711.69    317.36 o 
  -7   0  13     6203.05     6784.40    559.65 o 
  -5   0  13     1349.72     2280.62    430.65 o 
  -3   0  13     1458.67     1843.47    378.07 o 
  -1   0  13     1381.78     1087.05    311.13 o 
   1   0  13     2082.32     2311.24    423.06 o 
   3   0  13     3526.56     3183.65    508.16 o 
   5   0  13      566.17     -103.53    221.96 o 
   7   0  13     1709.56     1890.89    467.78 o 
   9   0  13      817.36      427.94    370.75 o 
 -11   1  13     3203.85     5400.31    732.83 o 
 -10   1  13        7.07       25.12    192.96 o 
  -9   1  13      130.15      180.01    247.17 o 
  -8   1  13        0.04      148.89    175.52 o 
  -7   1  13     1298.54     1851.07    735.14 o 
  -6   1  13        7.87     -167.04    152.24 o 
  -5   1  13     6492.27     6017.50    356.18 o 
  -4   1  13       89.73     -101.60    130.15 o 
  -3   1  13      116.45       33.05    139.95 o 
  -2   1  13        8.84        7.23    125.10 o 
  -1   1  13     8766.94     8489.88    525.91 o 
   0   1  13       37.10     -192.16    128.11 o 
   1   1  13     2284.63     2566.34    524.15 o 
   2   1  13        0.95     -108.23    134.25 o 
   3   1  13     1058.23      899.07    241.07 o 
   4   1  13     1166.23     1272.18    259.77 o 
   5   1  13     9679.55     8539.92    451.91 o 
   6   1  13      276.16       98.63    188.70 o 
   7   1  13      583.75      386.04    227.66 o 
   8   1  13        5.30      -61.76    199.22 o 
   9   1  13      380.28      306.81    245.61 o 
  10   1  13      227.81       78.65    181.96 o 
 -11   2  13      540.24      944.77    443.39 o 
 -10   2  13       79.04      -68.32    182.91 o 
  -9   2  13      323.28      727.40    241.45 o 
  -8   2  13       29.20     -110.05    171.53 o 
  -7   2  13     1392.10     1417.76    271.07 o 
  -6   2  13      268.57       99.93    159.93 o 
  -5   2  13     3269.14     3973.34    329.87 o 
  -4   2  13       88.30      -32.90    142.24 o 
  -3   2  13      661.09     1078.35    226.51 o 
  -2   2  13     1924.61     2219.60    353.41 o 
  -1   2  13        2.39       -8.58    134.43 o 
   0   2  13      644.25      701.76    255.98 o 
   1   2  13     1612.23     1983.57    287.98 o 
   2   2  13        1.14      -87.37    133.25 o 
   3   2  13     2702.60     3429.87    369.05 o 
   4   2  13      753.91      565.30    219.75 o 
   5   2  13      135.00       48.77    181.79 o 
   6   2  13      229.58       72.63    187.40 o 
   7   2  13     1402.07     1699.49    306.56 o 
   8   2  13        0.35     -246.26    164.17 o 
   9   2  13      393.11      -40.22    159.22 o 
  10   2  13      306.88       44.20    185.58 o 
 -11   3  13      805.19     1393.85    455.31 o 
 -10   3  13       31.20      389.18    323.32 o 
  -9   3  13      120.81       33.71    198.93 o 
  -8   3  13       30.09       -8.96    168.72 o 
  -7   3  13     2816.74     3925.94    385.67 o 
  -6   3  13      117.58       34.33    164.34 o 
  -5   3  13     2183.14     2402.66    353.41 o 
  -4   3  13      593.59      317.51    186.56 o 
  -3   3  13      269.09       -7.97    132.92 o 
  -2   3  13      259.15      152.78    148.12 o 
  -1   3  13    20564.47    20439.26    634.95 o 
   0   3  13      957.29      829.57    210.56 o 
   1   3  13     8146.48     9137.06    430.12 o 
   2   3  13       48.49     -182.09    121.39 o 
   3   3  13      574.79      516.62    203.19 o 
   4   3  13      778.58      786.17    224.97 o 
   5   3  13     5458.70     5170.65    362.42 o 
   6   3  13      835.89      560.08    226.90 o 
   7   3  13      663.81      109.41    209.40 o 
   8   3  13       85.80      -44.42    193.17 o 
   9   3  13      855.41      916.87    268.23 o 
  10   3  13     1517.60     1251.23    270.42 o 
 -11   4  13      615.76      681.88    275.65 o 
 -10   4  13       96.06       36.59    313.30 o 
  -9   4  13     2567.96     3998.06    663.72 o 
  -8   4  13      137.72     -122.21    172.55 o 
  -7   4  13       37.73      115.56    174.40 o 
  -6   4  13      585.49      784.48    226.93 o 
  -5   4  13     4016.93     4327.73    400.18 o 
  -4   4  13      108.08     -185.08    129.51 o 
  -3   4  13      162.00      -51.77    184.70 o 
  -2   4  13      327.38      228.20    167.96 o 
  -1   4  13     1639.51     1430.59    252.75 o 
   0   4  13      309.85       39.85    145.10 o 
   1   4  13     2593.54     2763.52    321.87 o 
   2   4  13      588.88      528.87    211.63 o 
   3   4  13     1476.95     1234.01    255.50 o 
   4   4  13        0.26     -172.20    162.20 o 
   5   4  13      625.40      423.18    222.88 o 
   6   4  13       56.50     -189.06    268.85 o 
   7   4  13      415.12      189.70    214.04 o 
   8   4  13      101.61      -25.13    160.29 o 
   9   4  13      505.65      301.52    192.81 o 
  10   4  13      329.09      195.22    186.27 o 
 -11   5  13      304.98      311.39    239.06 o 
 -10   5  13       47.63     -132.67    191.63 o 
  -9   5  13      365.08      626.59    374.01 o 
  -8   5  13        3.61     -149.83    152.38 o 
  -7   5  13     5196.15     4759.62    343.04 o 
  -6   5  13        3.87     -134.67    164.91 o 
  -5   5  13     3596.37     3987.28    472.79 o 
  -4   5  13       33.41      -39.58    176.30 o 
  -3   5  13      412.01      191.19    166.62 o 
  -2   5  13      261.69      139.14    162.25 o 
  -1   5  13     9908.95    10209.49    964.28 o 
   0   5  13       68.72      166.49    173.08 o 
   1   5  13     6334.81     5945.80    604.37 o 
   2   5  13      262.98      212.48    176.61 o 
   3   5  13        4.29     -141.33    144.88 o 
   4   5  13      142.22     -152.77    146.70 o 
   5   5  13     2915.49     2914.25    533.23 o 
   6   5  13       29.16      -27.67    188.85 o 
   7   5  13     1024.07      733.34    241.67 o 
   8   5  13        2.41     -217.48    147.97 o 
   9   5  13      584.87      754.88    223.67 o 
  10   5  13      131.70      256.30    190.54 o 
 -11   6  13      300.93      408.07    309.10 o 
 -10   6  13      119.19      218.68    226.59 o 
  -9   6  13     1933.45     2963.29    399.74 o 
  -8   6  13      166.51      249.07    343.11 o 
  -7   6  13       14.14       63.21    179.51 o 
  -6   6  13      710.83     1081.31    245.72 o 
  -5   6  13     1609.08     2348.13    306.36 o 
  -4   6  13      328.58       54.92    173.45 o 
  -3   6  13      182.57      124.97    155.99 o 
  -2   6  13     1055.85      691.17    208.83 o 
  -1   6  13     5589.96     5899.28    355.74 o 
   0   6  13     4197.97     4050.91    303.64 o 
   1   6  13     3602.45     4299.65    310.51 o 
   2   6  13        0.25     -198.34    132.22 o 
   3   6  13       65.24     -179.82    141.24 o 
   4   6  13      114.93     -113.28    208.01 o 
   5   6  13      138.54     -118.42    168.42 o 
   6   6  13      570.04      239.94    234.16 o 
   7   6  13      172.98      337.67    169.14 o 
   8   6  13        6.52     -177.34    147.69 o 
   9   6  13      465.22      -11.62    181.15 o 
 -11   7  13      616.51      223.11    245.19 o 
 -10   7  13       76.79        3.74    218.37 o 
  -9   7  13      213.57      452.16    250.00 o 
  -8   7  13      332.66      502.24    230.65 o 
  -7   7  13     2583.67     2926.27    387.89 o 
  -6   7  13      551.41      500.28    202.06 o 
  -5   7  13     2996.36     3689.99    375.14 o 
  -4   7  13      270.42      251.87    173.02 o 
  -3   7  13      749.19      706.45    259.50 o 
  -2   7  13     1108.11     1742.94    284.65 o 
  -1   7  13     5937.11     6300.20    369.65 o 
   0   7  13       58.12       45.57    170.80 o 
   1   7  13      718.16      670.05    214.91 o 
   2   7  13       68.66     -105.43    145.23 o 
   3   7  13        0.14     -114.41    158.29 o 
   4   7  13     1032.36     1305.53    358.69 o 
   5   7  13     1068.21      753.91    359.64 o 
   6   7  13      475.34      298.16    166.31 o 
   7   7  13     1441.65     1171.07    417.37 o 
   8   7  13       29.97     -226.56    151.04 o 
   9   7  13      731.65      708.57    276.12 o 
 -10   8  13      224.01     -155.28    217.51 o 
  -9   8  13      809.13      924.12    288.59 o 
  -8   8  13        2.85     -125.29    182.70 o 
  -7   8  13      740.27     1128.39    284.69 o 
  -6   8  13      606.98      546.29    228.54 o 
  -5   8  13     2328.37     2708.42    280.42 o 
  -4   8  13       35.27        1.35    173.86 o 
  -3   8  13      154.91      -42.02    168.57 o 
  -2   8  13     1119.90     1004.47    241.51 o 
  -1   8  13     1599.46     1277.92    249.60 o 
   0   8  13     5766.72     4862.43    328.05 o 
   1   8  13     1084.72     1082.24    245.78 o 
   2   8  13       65.91     -151.56    151.17 o 
   3   8  13      274.49      138.53    154.79 o 
   4   8  13     1707.68     2485.36    463.41 o 
   5   8  13      465.87      538.91    181.24 o 
   6   8  13     1347.93     1826.14    320.92 o 
   7   8  13     1003.23      970.24    222.34 o 
   8   8  13       52.66     -228.29    152.19 o 
   9   8  13      859.16      774.06    289.40 o 
 -10   9  13      239.58      258.00    272.27 o 
  -9   9  13      254.22       63.97    251.23 o 
  -8   9  13      269.52     -175.49    207.40 o 
  -7   9  13     1023.98      967.74    284.60 o 
  -6   9  13       10.54       87.77    202.12 o 
  -5   9  13     2440.11     3041.11    296.29 o 
  -4   9  13      312.95      292.84    157.52 o 
  -3   9  13      368.27      167.77    154.01 o 
  -2   9  13      106.44      -72.66    127.72 o 
  -1   9  13     1818.54     1725.81    231.88 o 
   0   9  13     1113.42      951.84    194.20 o 
   1   9  13      893.82     1338.78    179.10 o 
   2   9  13      506.61      210.49    119.23 o 
   3   9  13      511.02      251.89    131.71 o 
   4   9  13     1068.22     1017.94    201.06 o 
   5   9  13     4287.41     4245.28    346.11 o 
   6   9  13        0.03        4.04    155.59 o 
   7   9  13      124.75     -209.04    139.36 o 
   8   9  13       82.21     -139.53    146.77 o 
   9   9  13      369.42      320.51    230.75 o 
 -10  10  13       37.70       14.02    261.16 o 
  -9  10  13       15.18     -161.45    217.60 o 
  -8  10  13      386.41      745.35    316.82 o 
  -7  10  13     1842.02     2232.21    379.97 o 
  -6  10  13      753.27      586.81    265.73 o 
  -5  10  13     1530.01     1426.44    294.17 o 
  -4  10  13      356.12      237.42    159.29 o 
  -3  10  13      304.79      257.37    145.57 o 
  -2  10  13       88.05       -4.41    134.01 o 
  -1  10  13      266.73      360.71    158.56 o 
   0  10  13      943.90      794.73    160.41 o 
   1  10  13     1433.13     1760.91    241.66 o 
   2  10  13        4.20        3.65    110.26 o 
   3  10  13      816.05      501.67    146.82 o 
   4  10  13     1114.67     1204.24    242.13 o 
   5  10  13      473.57      275.33    168.53 o 
   6  10  13     1149.99     1228.01    394.20 o 
   7  10  13      754.16      806.17    278.41 o 
   8  10  13        0.55     -116.93    180.67 o 
  -9  11  13      151.66      301.71    264.91 o 
  -8  11  13     1002.48     1019.43    382.54 o 
  -7  11  13      683.14      705.06    317.90 o 
  -6  11  13      190.25       23.41    247.03 o 
  -5  11  13     1807.19     2162.71    346.58 o 
  -4  11  13     1991.03     2613.96    359.73 o 
  -3  11  13       27.00     -145.81    129.36 o 
  -2  11  13        0.26     -145.96     97.31 o 
  -1  11  13     5789.86     6180.08    271.81 o 
   0  11  13      345.51      222.67    132.73 o 
   1  11  13     1688.75     1833.00    204.97 o 
   2  11  13      597.73      476.67    147.67 o 
   3  11  13      299.49      241.47    127.16 o 
   4  11  13     1196.51     1088.20    241.39 o 
   5  11  13     4093.74     4773.06    362.20 o 
   6  11  13       82.01       18.76    207.06 o 
   7  11  13      212.37      -98.11    290.53 o 
   8  11  13        1.56     -339.67    305.44 o 
  -9  12  13      470.83      555.72    323.01 o 
  -8  12  13      205.27      539.04    289.13 o 
  -7  12  13      584.94       97.56    228.02 o 
  -6  12  13     1269.75     1401.57    348.39 o 
  -5  12  13     1064.27     1522.67    305.01 o 
  -4  12  13      369.39      219.82    206.14 o 
  -3  12  13      115.99      -60.09    169.94 o 
  -2  12  13        0.36     -157.00    111.35 o 
  -1  12  13      218.34      280.88    145.47 o 
   0  12  13      471.25      241.87    132.36 o 
   1  12  13      812.75      688.46    160.39 o 
   2  12  13       39.93      -92.53    107.23 o 
   3  12  13     2249.17     2272.96    263.71 o 
   4  12  13      552.21      776.54    202.75 o 
   5  12  13     1807.61     2277.41    278.92 o 
   6  12  13     1964.38     2704.29    374.18 o 
   7  12  13      348.75      135.51    321.70 o 
   8  12  13        5.35      -28.19    292.97 o 
  -8  13  13      197.66       44.23    240.65 o 
  -7  13  13      513.65      559.30    294.69 o 
  -6  13  13      224.83       -3.75    222.34 o 
  -5  13  13     1392.32     1272.41    305.98 o 
  -4  13  13      629.07      774.92    258.10 o 
  -3  13  13      192.86      -29.07    143.09 o 
  -2  13  13      347.36      198.91    136.66 o 
  -1  13  13    10107.00    10246.45    352.24 o 
   0  13  13       68.27      -52.70    125.72 o 
   1  13  13     1391.94     1736.70    217.88 o 
   2  13  13      398.75      391.69    147.34 o 
   3  13  13        7.53      -67.52    137.82 o 
   4  13  13        2.60     -204.85    136.57 o 
   5  13  13     1545.40     1628.09    246.62 o 
   6  13  13      292.29       35.02    199.52 o 
   7  13  13      476.85      611.42    394.33 o 
  -8  14  13      186.13      172.13    291.75 o 
  -7  14  13        7.69      -88.80    248.88 o 
  -6  14  13     2704.98     3591.33    449.58 o 
  -5  14  13      781.33      890.00    275.16 o 
  -4  14  13       49.80     -154.69    158.98 o 
  -3  14  13        0.60     -118.02    132.61 o 
  -2  14  13        1.10     -116.50    131.04 o 
  -1  14  13      111.03      155.04    143.93 o 
   0  14  13     1220.08     1153.99    191.97 o 
   1  14  13      437.83      124.22    140.61 o 
   2  14  13      174.98      251.90    140.43 o 
   3  14  13      951.89      956.52    220.96 o 
   4  14  13     1041.85     1113.40    253.68 o 
   5  14  13      613.20      792.70    248.23 o 
   6  14  13     1467.48     2326.31    392.84 o 
   7  14  13       28.84      -42.28    258.82 o 
  -7  15  13      444.89      387.69    280.14 o 
  -6  15  13      349.98       59.68    243.99 o 
  -5  15  13      709.25      545.76    257.61 o 
  -4  15  13      349.51      205.54    170.89 o 
  -3  15  13       44.57     -196.35    140.17 o 
  -2  15  13     3122.02     3922.47    349.57 o 
  -1  15  13     3450.18     3890.60    347.86 o 
   0  15  13       55.22      -30.71    124.45 o 
   1  15  13     1112.13     1262.60    230.85 o 
   2  15  13      584.26      498.99    162.29 o 
   3  15  13       65.10      -79.58    149.71 o 
   4  15  13      400.85      432.36    229.54 o 
   5  15  13     1223.28     1488.81    312.82 o 
   6  15  13       54.48       21.08    219.73 o 
  -7  16  13        0.45      -11.97    249.28 o 
  -6  16  13     1671.32     2114.23    413.00 o 
  -5  16  13      761.56      726.74    230.07 o 
  -4  16  13       12.68       90.39    167.66 o 
  -3  16  13        3.68      -96.38    143.70 o 
  -2  16  13      732.96      779.19    215.24 o 
  -1  16  13       67.87      -42.59    159.45 o 
   0  16  13     3356.43     4129.64    359.43 o 
   1  16  13      622.02      479.63    153.62 o 
   2  16  13       29.95     -124.09    129.66 o 
   3  16  13      232.02      142.41    198.80 o 
   4  16  13       10.72        4.45    197.92 o 
   5  16  13        4.22     -107.70    195.09 o 
  -6  17  13      319.97      219.61    278.12 o 
  -5  17  13      235.96       93.76    255.58 o 
  -4  17  13      162.10      243.08    184.73 o 
  -3  17  13       86.32     -102.03    159.37 o 
  -2  17  13     1142.47      983.16    239.00 o 
  -1  17  13      340.94      143.50    173.93 o 
   0  17  13       88.95       93.66    163.65 o 
   1  17  13      351.88      184.56    172.40 o 
   2  17  13      567.32      540.86    193.35 o 
   3  17  13       27.54      -55.44    189.83 o 
   4  17  13      442.53      377.25    229.40 o 
  -5  18  13      161.64       41.52    193.55 o 
  -4  18  13      435.75      193.31    199.32 o 
  -3  18  13       11.97      -99.20    156.64 o 
  -2  18  13       54.49       42.36    167.01 o 
  -1  18  13      323.20      -15.19    168.86 o 
   0  18  13     2298.87     2938.78    319.09 o 
   1  18  13      389.60      283.97    184.93 o 
   2  18  13       11.77       -2.35    203.31 o 
   3  18  13       27.22     -115.48    175.29 o 
  -3  19  13      325.72      249.79    191.16 o 
  -2  19  13      143.04       68.09    172.52 o 
  -1  19  13        6.27     -143.48    164.39 o 
   0  19  13       68.53     -196.53    156.41 o 
   1  19  13       27.99     -169.00    200.81 o 
   2  19  13      405.45      194.05    301.10 o 
 -10   0  14     1318.09     1623.13    481.87 o 
  -8   0  14      479.92      647.73    343.65 o 
  -6   0  14      104.55     -107.05    217.63 o 
  -4   0  14     5141.98     4879.68    466.69 o 
  -2   0  14      276.09       26.29    227.66 o 
   0   0  14     3930.47     3885.32    530.38 o 
   2   0  14     1221.69      952.36    338.77 o 
   4   0  14      287.42       -7.86    256.11 o 
   6   0  14     1108.23      905.47    381.59 o 
   8   0  14     1292.67      934.47    411.95 o 
 -10   1  14        1.25       35.78    197.87 o 
  -9   1  14       66.20      -73.23    244.05 o 
  -8   1  14      837.06     1848.12    323.07 o 
  -7   1  14       76.52      119.88    172.21 o 
  -6   1  14      670.52      554.41    197.31 o 
  -5   1  14        9.86       73.85    150.96 o 
  -4   1  14       84.38       80.85    158.81 o 
  -3   1  14        0.79     -182.31    121.54 o 
  -2   1  14       68.68      133.96    255.03 o 
  -1   1  14      518.93      761.20    211.98 o 
   0   1  14      347.65      169.98    174.71 o 
   1   1  14        5.46      -28.86    139.80 o 
   2   1  14     1875.49     1858.91    295.10 o 
   3   1  14       16.71     -144.70    145.16 o 
   4   1  14     1739.97     2088.82    331.47 o 
   5   1  14      699.81      717.21    237.69 o 
   6   1  14     1180.53      858.65    266.46 o 
   7   1  14      229.31      248.73    212.87 o 
   8   1  14      240.35      393.39    403.00 o 
   9   1  14       32.02     -285.33    213.14 o 
 -10   2  14      726.36     1121.74    426.04 o 
  -9   2  14        4.60       76.08    287.01 o 
  -8   2  14      822.49      677.91    247.21 o 
  -7   2  14      323.24      330.71    188.50 o 
  -6   2  14      801.45      571.68    219.07 o 
  -5   2  14      168.89      -45.62    161.80 o 
  -4   2  14     2087.30     3004.55    388.10 o 
  -3   2  14       92.63      -94.67    142.97 o 
  -2   2  14      364.16      144.05    236.73 o 
  -1   2  14       64.17       46.03    152.32 o 
   0   2  14    10845.31    10793.17    477.58 o 
   1   2  14      346.53      324.46    195.37 o 
   2   2  14     3490.74     4132.55    425.91 o 
   3   2  14       80.58     -208.15    145.67 o 
   4   2  14       39.82     -223.21    148.81 o 
   5   2  14      334.14      166.84    185.46 o 
   6   2  14     1582.68     1238.43    428.34 o 
   7   2  14     1037.89     1032.85    264.03 o 
   8   2  14      947.90      164.46    405.71 o 
   9   2  14        8.70       -4.24    232.66 o 
 -10   3  14      386.85      121.96    308.69 o 
  -9   3  14       64.15     -213.07    184.88 o 
  -8   3  14      360.02      676.05    238.17 o 
  -7   3  14      294.78      291.12    209.96 o 
  -6   3  14       19.17      -73.75    152.17 o 
  -5   3  14      717.05      909.74    241.00 o 
  -4   3  14     2196.04     2844.01    334.60 o 
  -3   3  14       23.16      -50.73    140.45 o 
  -2   3  14      208.27      124.16    164.70 o 
  -1   3  14      966.94      443.02    193.81 o 
   0   3  14     1006.40     1027.66    230.51 o 
   1   3  14      209.42      112.55    161.52 o 
   2   3  14      220.32      273.54    186.35 o 
   3   3  14      128.93       24.65    215.46 o 
   4   3  14      531.80      598.73    242.90 o 
   5   3  14     2480.83     3067.33    435.39 o 
   6   3  14     1442.63     1225.94    291.83 o 
   7   3  14      792.84      530.57    243.56 o 
   8   3  14       84.02     -305.40    206.20 o 
   9   3  14       27.79     -322.58    218.31 o 
 -10   4  14      822.36      955.07    514.39 o 
  -9   4  14       24.59     -227.38    248.25 o 
  -8   4  14      348.51      331.72    206.91 o 
  -7   4  14      415.64      682.05    222.91 o 
  -6   4  14     7800.64     7768.50    494.20 o 
  -5   4  14      260.16      150.54    175.76 o 
  -4   4  14     3164.12     3339.15    358.01 o 
  -3   4  14      157.56      -52.01    154.82 o 
  -2   4  14       26.23     -200.72    133.81 o 
  -1   4  14       64.74      -32.95    142.16 o 
   0   4  14     4257.82     4206.36    317.74 o 
   1   4  14        1.94      -74.16    135.71 o 
   2   4  14     6166.44     5415.51    358.14 o 
   3   4  14      264.50      228.71    186.74 o 
   4   4  14       76.01       -7.26    172.06 o 
   5   4  14       74.81     -159.56    168.58 o 
   6   4  14     2188.26     1544.43    311.33 o 
   7   4  14       74.00      -17.29    200.38 o 
   8   4  14      276.22     -245.82    204.59 o 
   9   4  14       40.46      112.53    237.92 o 
 -10   5  14      908.80     1431.07    312.66 o 
  -9   5  14        9.53       15.72    308.69 o 
  -8   5  14       94.50      -16.53    283.48 o 
  -7   5  14      577.45      677.66    238.88 o 
  -6   5  14      309.43      528.72    221.16 o 
  -5   5  14      627.58      767.50    248.92 o 
  -4   5  14     1045.56     1249.35    263.76 o 
  -3   5  14       79.07      -25.90    160.38 o 
  -2   5  14     1463.82     1257.77    501.25 o 
  -1   5  14       26.06      -79.19    137.63 o 
   0   5  14     1282.64     1180.25    244.49 o 
   1   5  14      114.11     -165.98    146.58 o 
   2   5  14      372.02      191.33    184.16 o 
   3   5  14      164.22      -67.83    160.94 o 
   4   5  14      209.64      -58.46    172.46 o 
   5   5  14      169.12        8.59    187.41 o 
   6   5  14      485.45       35.24    202.74 o 
   7   5  14      260.04       20.00    252.18 o 
   8   5  14        5.33     -284.39    189.60 o 
   9   5  14        4.48     -247.66    177.81 o 
 -10   6  14     1006.34     1813.70    351.36 o 
  -9   6  14        2.22      -33.42    189.23 o 
  -8   6  14      885.56     1233.13    458.29 o 
  -7   6  14        4.27     -196.79    167.87 o 
  -6   6  14     6652.50     6522.25    543.80 o 
  -5   6  14       42.48      -89.83    155.13 o 
  -4   6  14     3763.04     4567.47    430.70 o 
  -3   6  14       45.12     -132.09    149.29 o 
  -2   6  14       15.77       57.63    160.62 o 
  -1   6  14     1510.44     1458.61    276.76 o 
   0   6  14     1145.09      901.03    237.21 o 
   1   6  14      813.41      595.95    211.40 o 
   2   6  14     1691.59     1838.35    307.71 o 
   3   6  14      205.30      -13.43    172.23 o 
   4   6  14     1405.46      801.21    260.99 o 
   5   6  14      277.09      -44.56    186.02 o 
   6   6  14     1948.86     1539.61    332.54 o 
   7   6  14      188.07     -318.51    267.77 o 
   8   6  14     1147.43      550.43    627.68 o 
 -10   7  14      191.14     -106.11    206.61 o 
  -9   7  14      337.55      375.65    603.02 o 
  -8   7  14       17.79       55.85    203.64 o 
  -7   7  14      120.66      -54.20    279.42 o 
  -6   7  14      813.54      799.93    237.68 o 
  -5   7  14      529.08      308.60    204.97 o 
  -4   7  14      658.92      800.38    235.88 o 
  -3   7  14       94.72     -144.47    139.22 o 
  -2   7  14        9.55     -155.19    134.87 o 
  -1   7  14      731.71      309.50    209.23 o 
   0   7  14       71.70     -158.78    148.56 o 
   1   7  14     1363.64     1846.28    302.12 o 
   2   7  14        2.99      -12.80    152.23 o 
   3   7  14      220.31     -130.93    174.35 o 
   4   7  14      254.37      141.27    189.50 o 
   5   7  14      798.74      203.49    219.51 o 
   6   7  14      168.28       17.00    203.94 o 
   7   7  14      191.01      -45.70    209.49 o 
   8   7  14      294.01      202.67    187.69 o 
  -9   8  14      287.99      317.87    234.20 o 
  -8   8  14       12.78        2.57    182.98 o 
  -7   8  14        7.10      -68.29    198.79 o 
  -6   8  14     2681.23     3720.66    431.95 o 
  -5   8  14       65.77      216.29    191.60 o 
  -4   8  14     3103.12     4102.91    409.09 o 
  -3   8  14       72.84       -5.27    192.31 o 
  -2   8  14       13.15     -203.63    142.00 o 
  -1   8  14     1661.17     2162.11    317.68 o 
   0   8  14     1613.36     1577.78    353.27 o 
   1   8  14      268.02      146.92    174.71 o 
   2   8  14     3008.35     3356.32    556.26 o 
   3   8  14       50.21     -125.68    129.01 o 
   4   8  14      870.25     1207.16    291.12 o 
   5   8  14      891.56      754.62    279.83 o 
   6   8  14     3221.55     3132.46    412.80 o 
   7   8  14      127.94     -273.88    194.26 o 
   8   8  14      895.39      678.44    272.08 o 
  -9   9  14      140.69      282.04    244.67 o 
  -8   9  14       52.08      126.01    371.97 o 
  -7   9  14      359.65      397.74    248.60 o 
  -6   9  14      656.89     1014.14    280.10 o 
  -5   9  14      180.80      217.12    206.29 o 
  -4   9  14      415.41      295.78    167.38 o 
  -3   9  14       35.87     -108.91    149.51 o 
  -2   9  14      212.65      149.93    155.33 o 
  -1   9  14     1090.28     1610.49    249.83 o 
   0   9  14      951.13      962.40    203.44 o 
   1   9  14     2871.94     3099.26    304.17 o 
   2   9  14      144.46       97.84    150.41 o 
   3   9  14       10.25     -189.62    126.41 o 
   4   9  14      309.20        0.65    300.29 o 
   5   9  14       47.83      -89.03    201.95 o 
   6   9  14      153.81      -21.55    195.83 o 
   7   9  14      420.48      286.06    208.60 o 
   8   9  14      414.45      209.10    231.83 o 
  -9  10  14      353.50      -30.89    256.89 o 
  -8  10  14      925.87     1588.16    343.81 o 
  -7  10  14        3.10     -295.21    196.81 o 
  -6  10  14      179.34       15.85    211.87 o 
  -5  10  14       18.40      169.69    192.81 o 
  -4  10  14      821.62     1102.42    221.05 o 
  -3  10  14      214.74       53.25    160.05 o 
  -2  10  14      392.25      213.10    157.34 o 
  -1  10  14        2.31     -191.83    127.89 o 
   0  10  14     2266.35     2486.68    339.22 o 
   1  10  14      179.79       -6.12    142.13 o 
   2  10  14     2553.26     3173.76    260.23 o 
   3  10  14       42.00     -182.83    121.89 o 
   4  10  14      697.41      688.04    194.61 o 
   5  10  14     1308.13     1071.29    259.92 o 
   6  10  14     2534.74     2727.84    579.71 o 
   7  10  14       42.70      -74.74    218.34 o 
  -8  11  14      107.80      256.29    257.39 o 
  -7  11  14     1077.77     1022.35    317.18 o 
  -6  11  14       44.30      -77.14    187.99 o 
  -5  11  14      713.13      678.52    266.63 o 
  -4  11  14      368.76      112.35    249.20 o 
  -3  11  14      570.83      235.08    240.02 o 
  -2  11  14       18.08        2.88    139.15 o 
  -1  11  14     1032.08     1408.00    245.37 o 
   0  11  14      271.87      169.78    131.26 o 
   1  11  14     1560.15     1475.19    207.68 o 
   2  11  14      686.92      533.03    151.89 o 
   3  11  14        5.41       -9.80    139.93 o 
   4  11  14      732.85      994.32    217.27 o 
   5  11  14        3.70       49.87    156.87 o 
   6  11  14      650.24      601.78    276.19 o 
   7  11  14     1371.71     1627.19    508.16 o 
  -8  12  14       78.85      256.43    270.75 o 
  -7  12  14      359.26      226.29    293.51 o 
  -6  12  14      366.52      -82.14    211.18 o 
  -5  12  14      292.27      169.80    219.74 o 
  -4  12  14     1002.76      869.56    271.45 o 
  -3  12  14      635.00      729.74    473.47 o 
  -2  12  14      118.42       -6.40    153.47 o 
  -1  12  14       17.42     -140.92    122.61 o 
   0  12  14     4199.69     4677.32    357.02 o 
   1  12  14        7.57      -40.98    117.69 o 
   2  12  14      401.00      243.42    137.48 o 
   3  12  14       26.02     -199.02    138.95 o 
   4  12  14      340.62      402.65    188.85 o 
   5  12  14      245.88      113.00    170.86 o 
   6  12  14       60.19      471.57    367.23 o 
  -7  13  14       45.80      198.75    271.99 o 
  -6  13  14       41.78     -108.86    239.86 o 
  -5  13  14      772.79      723.23    269.65 o 
  -4  13  14      269.02      163.44    312.35 o 
  -3  13  14      336.41      630.43    258.58 o 
  -2  13  14      320.47      367.81    175.21 o 
  -1  13  14        3.29     -164.34    109.56 o 
   0  13  14     2089.70     2157.76    234.98 o 
   1  13  14     1330.51     1322.16    202.66 o 
   2  13  14      217.26       49.39    134.55 o 
   3  13  14      233.43      176.10    162.80 o 
   4  13  14      391.63      356.59    185.10 o 
   5  13  14      805.52     1147.71    248.55 o 
   6  13  14     1049.27     1722.59    519.27 o 
  -7  14  14      252.63      409.19    259.38 o 
  -6  14  14      566.26      592.37    276.19 o 
  -5  14  14       15.06     -161.44    194.54 o 
  -4  14  14      428.21       61.97    215.32 o 
  -3  14  14      272.79      261.36    166.76 o 
  -2  14  14       15.20     -185.36    158.35 o 
  -1  14  14     1296.64     1238.99    198.31 o 
   0  14  14     3611.17     3695.07    485.03 o 
   1  14  14       23.95      -76.14    124.71 o 
   2  14  14      591.49      378.94    167.03 o 
   3  14  14      153.22      -50.39    146.44 o 
   4  14  14       15.95      -93.69    161.50 o 
   5  14  14       67.35     -102.68    190.25 o 
  -6  15  14        0.23      -19.23    254.17 o 
  -5  15  14     2782.11     3305.16    471.58 o 
  -4  15  14      360.99      142.83    222.99 o 
  -3  15  14       97.55       12.77    167.54 o 
  -2  15  14      277.76       89.49    159.95 o 
  -1  15  14       50.32        5.97    156.98 o 
   0  15  14      334.26      191.47    149.20 o 
   1  15  14     1568.08     1737.54    311.77 o 
   2  15  14      101.04     -110.46    149.74 o 
   3  15  14       94.25     -223.58    149.05 o 
   4  15  14       75.95     -251.05    197.91 o 
   5  15  14      637.80      635.78    270.55 o 
  -5  16  14       86.72       67.82    234.11 o 
  -4  16  14      688.44      488.12    219.80 o 
  -3  16  14      254.73      106.18    171.90 o 
  -2  16  14       26.23     -182.73    147.34 o 
  -1  16  14     1888.12     1444.84    254.20 o 
   0  16  14      679.03      573.70    198.32 o 
   1  16  14      366.63      318.20    165.50 o 
   2  16  14      719.23      390.25    212.85 o 
   3  16  14      341.14      414.28    244.81 o 
   4  16  14       31.49     -263.12    175.41 o 
  -4  17  14      133.60     -123.86    184.07 o 
  -3  17  14       53.30     -222.82    169.87 o 
  -2  17  14        1.85      -79.21    165.79 o 
  -1  17  14       16.39     -174.26    153.11 o 
   0  17  14       49.48       88.24    178.94 o 
   1  17  14     1577.44     1699.88    319.54 o 
   2  17  14      142.60       52.96    164.81 o 
  -1  18  14      350.17      121.41    188.55 o 
   0  18  14       19.85     -249.97    166.65 o 
  -9   0  15       17.99     -285.65    288.36 o 
  -7   0  15     1901.21     2298.23    463.44 o 
  -5   0  15        7.62      -84.29    223.59 o 
  -3   0  15       28.40      -18.70    222.78 o 
  -1   0  15        7.61     -176.97    186.46 o 
   1   0  15      450.95      456.39    290.53 o 
   3   0  15      266.69      185.92    282.13 o 
   5   0  15      313.52     -132.26    275.35 o 
   7   0  15     2597.56     2535.65    583.23 o 
  -9   1  15      807.91      681.60    270.02 o 
  -8   1  15       73.71       50.24    199.30 o 
  -7   1  15       12.47       19.93    178.13 o 
  -6   1  15      211.58      -12.19    181.17 o 
  -5   1  15      122.26      107.51    193.87 o 
  -4   1  15      268.05      -17.64    167.89 o 
  -3   1  15     3345.96     3599.14    390.46 o 
  -2   1  15       55.82     -105.79    153.06 o 
  -1   1  15     1916.26     1974.33    315.51 o 
   0   1  15      427.34      329.23    203.79 o 
   1   1  15     2184.38     2196.18    811.56 o 
   2   1  15      488.52      189.89    195.54 o 
   3   1  15     3266.02     3183.60    549.62 o 
   4   1  15      170.63     -108.62    183.16 o 
   5   1  15        3.85     -154.60    167.10 o 
   6   1  15      117.61      -45.17    208.37 o 
   7   1  15     1789.97     1675.52    335.11 o 
   8   1  15        0.25     -318.73    212.49 o 
  -9   2  15        3.07     -169.41    187.98 o 
  -8   2  15        3.95     -108.74    183.39 o 
  -7   2  15      180.68      680.50    245.64 o 
  -6   2  15      397.81      434.30    224.46 o 
  -5   2  15        2.10      -44.55    172.35 o 
  -4   2  15       78.13     -106.34    154.46 o 
  -3   2  15      267.77      428.67    220.07 o 
  -2   2  15       11.62     -111.93    152.75 o 
  -1   2  15       56.63     -167.45    161.34 o 
   0   2  15       12.49     -114.33    141.33 o 
   1   2  15     1516.24     1642.07    286.55 o 
   2   2  15       22.93     -115.45    154.20 o 
   3   2  15       42.51      -88.99    154.07 o 
   4   2  15        1.02     -143.64    176.31 o 
   5   2  15      100.31      -16.48    197.54 o 
   6   2  15     1913.20     1971.92    354.20 o 
   7   2  15     1706.47     1970.56    354.08 o 
   8   2  15      552.15      248.24    253.58 o 
  -9   3  15      539.32      354.34    246.22 o 
  -8   3  15       28.05       34.31    181.22 o 
  -7   3  15        2.28     -120.43    170.33 o 
  -6   3  15      933.67     1330.43    284.21 o 
  -5   3  15     2424.33     2974.30    370.11 o 
  -4   3  15      467.89      215.39    200.57 o 
  -3   3  15     3316.51     4307.85    409.76 o 
  -2   3  15      215.06      104.74    301.37 o 
  -1   3  15      238.72      100.69    180.47 o 
   0   3  15      966.59      745.07    240.56 o 
   1   3  15     1938.08     1754.00    307.34 o 
   2   3  15      133.19       43.43    171.44 o 
   3   3  15     5225.15     5264.82    376.92 o 
   4   3  15      230.39      312.59    212.23 o 
   5   3  15        0.00     -274.52    183.01 o 
   6   3  15      804.03      906.04    276.52 o 
   7   3  15      635.66      422.95    262.89 o 
   8   3  15       11.11     -322.27    220.54 o 
  -9   4  15       32.79      236.60    371.02 o 
  -8   4  15       82.99      114.43    191.83 o 
  -7   4  15      125.64       -2.45    176.37 o 
  -6   4  15      490.75      590.61    230.80 o 
  -5   4  15      714.35     1028.29    254.12 o 
  -4   4  15       33.09     -137.99    156.27 o 
  -3   4  15       72.35        2.22    174.77 o 
  -2   4  15       11.26     -165.09    151.47 o 
  -1   4  15      353.44      211.76    218.44 o 
   0   4  15       21.77     -201.60    149.89 o 
   1   4  15     2932.71     2613.44    346.28 o 
   2   4  15        6.17      -13.70    177.41 o 
   3   4  15       54.76       44.96    192.03 o 
   4   4  15       59.64       16.66    202.69 o 
   5   4  15       88.08     -166.96    208.69 o 
   6   4  15      566.46      272.53    263.57 o 
   7   4  15     1521.08     1757.19    344.91 o 
   8   4  15      498.10      264.86    266.19 o 
  -9   5  15     1081.81     1958.92    582.15 o 
  -8   5  15        7.04       25.75    311.67 o 
  -7   5  15      300.90      533.05    234.26 o 
  -6   5  15      570.45      815.17    422.38 o 
  -5   5  15     2679.97     3344.70    392.64 o 
  -4   5  15      337.12      227.74    225.22 o 
  -3   5  15     2954.80     3475.35    389.05 o 
  -2   5  15       93.48      -89.13    173.45 o 
  -1   5  15      515.99      540.99    225.16 o 
   0   5  15       12.14     -190.64    144.87 o 
   1   5  15      182.87        2.45    179.38 o 
   2   5  15        0.66     -210.69    140.46 o 
   3   5  15     2542.51     1604.86    304.20 o 
   4   5  15        9.95     -170.43    184.16 o 
   5   5  15      179.68     -186.68    223.86 o 
   6   5  15       99.05     -188.25    178.34 o 
   7   5  15      485.64      294.58    240.91 o 
  -9   6  15       33.55     -121.17    184.67 o 
  -8   6  15      120.51     -161.80    275.90 o 
  -7   6  15     1214.34     1380.84    453.68 o 
  -6   6  15      510.81      656.78    245.72 o 
  -5   6  15     1030.48     1140.47    271.64 o 
  -4   6  15     1323.88      748.62    240.26 o 
  -3   6  15        4.21       -3.98    212.34 o 
  -2   6  15        0.45     -195.34    145.71 o 
  -1   6  15        1.36     -191.55    127.70 o 
   0   6  15      138.96       45.37    171.65 o 
   1   6  15     1363.19     1650.04    295.78 o 
   2   6  15      488.85      608.18    222.78 o 
   3   6  15       46.78     -238.16    158.77 o 
   4   6  15       25.80     -176.16    180.88 o 
   5   6  15       37.13     -292.11    196.32 o 
   6   6  15      297.82      141.59    216.73 o 
   7   6  15     1613.93     1416.98    456.26 o 
  -9   7  15      768.64      924.58    308.98 o 
  -8   7  15       90.65       39.60    212.50 o 
  -7   7  15        0.43      160.71    309.77 o 
  -6   7  15        4.08     -128.89    174.38 o 
  -5   7  15      832.55     1107.95    303.40 o 
  -4   7  15        3.17     -137.33    170.46 o 
  -3   7  15     2794.50     4054.18    420.48 o 
  -2   7  15      187.95       -3.26    192.83 o 
  -1   7  15      171.97      -43.14    169.44 o 
   0   7  15     2328.12     2345.99    334.28 o 
   1   7  15      381.45      202.59    204.76 o 
   2   7  15      459.86      626.76    248.11 o 
   3   7  15      540.73     -101.96    193.17 o 
   4   7  15      193.50      160.86    196.07 o 
   5   7  15      254.49      320.52    241.71 o 
   6   7  15        6.05     -205.11    308.83 o 
   7   7  15     2011.96     1888.30    444.74 o 
  -8   8  15      463.56      893.06    285.76 o 
  -7   8  15       20.59       16.71    195.79 o 
  -6   8  15      724.29      749.76    261.65 o 
  -5   8  15      804.77      602.38    255.50 o 
  -4   8  15      669.33      534.38    242.14 o 
  -3   8  15        0.50     -103.30    173.52 o 
  -2   8  15      100.45       -8.29    173.86 o 
  -1   8  15       50.67      -34.31    172.90 o 
   0   8  15        4.90        9.93    165.17 o 
   1   8  15      293.58      -28.03    175.71 o 
   2   8  15     2577.49     2845.00    375.54 o 
   3   8  15        4.62       -2.80    212.35 o 
   4   8  15        0.58     -234.99    156.66 o 
   5   8  15      508.34      421.41    240.51 o 
   6   8  15      180.78     -230.63    201.97 o 
   7   8  15     2254.14     2720.20    414.83 o 
  -8   9  15      270.81      133.56    231.81 o 
  -7   9  15      339.86      443.52    240.48 o 
  -6   9  15      244.67       21.93    206.32 o 
  -5   9  15       53.90      -62.71    190.12 o 
  -4   9  15       52.85        4.48    149.11 o 
  -3   9  15     1076.53     1214.15    239.96 o 
  -2   9  15        1.12     -204.57    136.38 o 
  -1   9  15     1217.15     1269.53    397.41 o 
   0   9  15     1951.80     1779.48    251.83 o 
   1   9  15     2049.05     1826.20    322.54 o 
   2   9  15      179.14      163.67    155.20 o 
   3   9  15     2004.24     1999.28    345.15 o 
   4   9  15      180.11       34.70    195.46 o 
   5   9  15      233.61      163.94    237.61 o 
   6   9  15       66.41     -150.44    224.11 o 
  -8  10  15      139.09       44.63    236.10 o 
  -7  10  15      329.25      262.19    259.61 o 
  -6  10  15        0.18     -267.94    248.66 o 
  -5  10  15        1.60     -235.22    181.56 o 
  -4  10  15      443.24      120.23    206.08 o 
  -3  10  15       55.01     -115.16    144.87 o 
  -2  10  15      617.78      298.67    177.93 o 
  -1  10  15       10.36      -50.77    140.59 o 
   0  10  15      786.97     1205.87    227.73 o 
   1  10  15      162.98      109.67    166.92 o 
   2  10  15     1116.91     1003.11    211.13 o 
   3  10  15      302.39      207.95    228.41 o 
   4  10  15        3.03     -263.38    181.63 o 
   5  10  15      374.01      591.10    271.02 o 
   6  10  15       25.32     -299.26    199.50 o 
  -7  11  15       11.08      -27.36    223.06 o 
  -6  11  15       70.53     -178.97    270.34 o 
  -5  11  15      284.08      -94.60    192.58 o 
  -4  11  15      105.19      -84.65    197.17 o 
  -3  11  15     1244.62     1812.64    268.85 o 
  -2  11  15       16.90     -106.12    143.55 o 
  -1  11  15     1245.61     1392.02    256.24 o 
   0  11  15      102.33       88.76    156.46 o 
   1  11  15     1376.51     1872.79    382.65 o 
   2  11  15      856.51      535.89    193.58 o 
   3  11  15     1583.76     1303.51    525.10 o 
   4  11  15      127.10      -58.48    217.83 o 
   5  11  15       51.60      -94.26    210.08 o 
   6  11  15      770.95      443.24    516.02 o 
  -6  12  15       54.28     -301.36    238.90 o 
  -5  12  15       98.87       49.85    230.63 o 
  -4  12  15      167.51     -104.74    190.22 o 
  -3  12  15       58.85      -19.61    195.79 o 
  -2  12  15      377.65      282.36    182.14 o 
  -1  12  15      144.70      148.87    166.65 o 
   0  12  15      589.54      575.94    204.32 o 
   1  12  15     1279.73     1120.57    237.11 o 
   2  12  15      709.27      796.98    186.43 o 
   3  12  15       25.19     -119.27    144.40 o 
   4  12  15       77.86      128.53    168.44 o 
   5  12  15        0.21     -151.33    151.84 o 
  -6  13  15      335.21      476.45    270.79 o 
  -5  13  15     1153.59     1250.16    337.66 o 
  -4  13  15      695.23      814.52    269.95 o 
  -3  13  15     1543.72     1435.17    359.78 o 
  -2  13  15       30.13      -43.45    182.31 o 
  -1  13  15        0.53      -36.83    150.41 o 
   0  13  15       15.11     -112.08    134.73 o 
   1  13  15      437.19      406.85    163.54 o 
   2  13  15       26.72       60.55    165.91 o 
   3  13  15     1253.77     1277.73    251.66 o 
   4  13  15       12.09     -108.82    163.95 o 
  -5  14  15        6.13       92.47    234.03 o 
  -4  14  15      993.54     1548.66    352.87 o 
  -3  14  15       49.06      -62.66    211.18 o 
  -2  14  15       75.61     -117.27    201.96 o 
  -1  14  15      191.95      266.96    177.21 o 
   0  14  15      143.33      -41.01    161.75 o 
   1  14  15     1297.90     1773.72    233.58 o 
   2  14  15      916.85     1010.17    227.16 o 
   3  14  15       18.21      -73.61    162.93 o 
  -4  15  15      286.73      428.72    281.19 o 
  -3  15  15      546.43      412.63    277.28 o 
  -2  15  15      196.90      366.65    199.33 o 
  -1  15  15       10.34     -135.57    160.12 o 
   0  15  15      474.21      437.73    161.68 o 
   1  15  15      294.93      187.57    160.10 o 
   2  15  15      312.76      185.84    178.12 o 
  -2  16  15       23.73      -75.99    182.39 o 
  -1  16  15       46.91      155.87    185.25 o 
   0  16  15      116.43      108.56    188.74 o 
  -8   0  16     2363.58     4137.09    631.74 o 
  -6   0  16     1355.75     2082.50    495.15 o 
  -4   0  16       56.92     -190.80    227.93 o 
  -2   0  16     2917.79     4439.82    618.73 o 
   0   0  16      131.39      211.67    304.35 o 
   2   0  16     1349.28        0.81    311.40 o
[truncated: 16,103 more chars]
